# Supplementary material for: Proteomics Analysis Reveals Distinct Corona Composition on Magnetic Nanoparticles with Different Surface Coatings: Implications for Interactions with Primary Human Macrophages
Source: PLoS One. 2015 Oct 7;10(10):e0129008. doi: 10.1371/journal.pone.0129008 (PMC4596693; doi:10.1371/journal.pone.0129008)
Supplement: S1 Table — Uniprot = Uniprot accession (used for identification), Accession = Uniprot accession (original from proteomics analysis software), AAs = Number of Amino acids in the protein, MW.kDa. = molecular weight of the protein (calculated), calc.pI = protein isoelectric point (calculated), EntrezID = Entrez Gene identifier, Symbol = Gene Symbol, GeneName = Official gene name.; CSNP = core shell nano particles; Nmag = nanomag-D-spio. Plasma = crude plasma (control). Counts for some proteins from separate isoforms were combined, annotation information for each isoform was then indicated separately (with ///). Includes washed plasma controls for CSNP and nanomag-D-spio particles. (XLSX) [file pone.0129008.s007.xlsx]

## Sheet: S1_Table
# S1_Table. Spectral counts (PSMs) of all proteins detected in the study.
#
UNIPROT	Accession	Description	AAs	MW.kDa.	calc.pI	ENTREZID	SYMBOL	GENENAME	PSMs.CSNP1	PSMs.CSNP2	PSMs.CSNP3	PSMs.Nmag1	PSMs.Nmag2	PSMs.Nmag3	PSMs.plasma1	PSMs.plasma2	PSMs.plasma.CSNP.wash	PSMs.plasma.Nmag.wash
A6NMB1	A6NMB1	Sialic acid-binding Ig-like lectin 16 OS=Homo sapiens GN=SIGLEC16 PE=2 SV=3 - [SIG16_HUMAN]	481	53	9.03	NA	NA	NA	0	3	2	0	0	0	0	0	0	0
A8MWC7	A8MWC7	Putative neugrin-like protein OS=Homo sapiens PE=5 SV=2 - [NGRNL_HUMAN]	184	20.4	9.41	NA	NA	NA	0	0	0	0	0	0	0	4	0	0
B9A064	B9A064	Immunoglobulin lambda-like polypeptide 5 OS=Homo sapiens GN=IGLL5 PE=2 SV=2 - [IGLL5_HUMAN]	214	23	8.84	100423062	IGLL5	immunoglobulin lambda-like polypeptide 5	0	0	0	0	0	0	26	0	0	0
O00151	O00151	PDZ and LIM domain protein 1 OS=Homo sapiens GN=PDLIM1 PE=1 SV=4 - [PDLI1_HUMAN]	329	36	7.02	9124	PDLIM1	PDZ and LIM domain 1	0	0	0	0	2	0	0	0	0	0
O00161	O00161-2	Isoform SNAP-23b of Synaptosomal-associated protein 23 OS=Homo sapiens GN=SNAP23 - [SNP23_HUMAN]	158	17.8	4.69	8773	SNAP23	synaptosomal-associated protein, 23kDa	0	0	0	4	10	6	0	0	0	0
O00204	O00204-2	Isoform 2 of Sulfotransferase family cytosolic 2B member 1 OS=Homo sapiens GN=SULT2B1 - [ST2B1_HUMAN]	350	39.6	6.55	6820	SULT2B1	sulfotransferase family, cytosolic, 2B, member 1	0	0	0	0	0	2	0	0	0	0
O14514	O14514	Brain-specific angiogenesis inhibitor 1 OS=Homo sapiens GN=BAI1 PE=1 SV=1 - [BAI1_HUMAN]	1584	173.4	7.88	575	BAI1	brain-specific angiogenesis inhibitor 1	0	0	0	1	0	0	0	0	0	0
O14548	O14548	Cytochrome c oxidase subunit 7A-related protein, mitochondrial OS=Homo sapiens GN=COX7A2L PE=1 SV=2 - [COX7R_HUMAN]	114	12.6	9.42	9167	COX7A2L	cytochrome c oxidase subunit VIIa polypeptide 2 like	0	0	0	0	0	0	0	5	0	0
O14645	O14645	Axonemal dynein light intermediate polypeptide 1 OS=Homo sapiens GN=DNALI1 PE=2 SV=2 - [IDLC_HUMAN]	258	29.6	8.5	7802	DNALI1	dynein, axonemal, light intermediate chain 1	1	0	0	0	0	0	0	0	0	0
O14791	O14791	Apolipoprotein L1 OS=Homo sapiens GN=APOL1 PE=1 SV=5 - [APOL1_HUMAN]	398	43.9	5.81	8542	APOL1	apolipoprotein L, 1	3	4	2	0	0	1	0	0	0	0
O15254	O15254-2	Isoform 2 of Peroxisomal acyl-coenzyme A oxidase 3 OS=Homo sapiens GN=ACOX3 - [ACOX3_HUMAN]	624	69.5	8.24	8310	ACOX3	acyl-CoA oxidase 3, pristanoyl	0	0	2	0	0	0	0	0	0	0
O15315	O15315-5	Isoform 5 of DNA repair protein RAD51 homolog 2 OS=Homo sapiens GN=RAD51B - [RA51B_HUMAN]	231	25.5	5.02	5890	RAD51B	RAD51 paralog B	0	0	0	1	2	1	0	0	0	0
O43866	O43866	CD5 antigen-like OS=Homo sapiens GN=CD5L PE=1 SV=1 - [CD5L_HUMAN]	347	38.1	5.47	922	CD5L	CD5 molecule-like	0	0	0	4	6	7	2	4	0	0
O60306	O60306	Intron-binding protein aquarius OS=Homo sapiens GN=AQR PE=1 SV=4 - [AQR_HUMAN]	1485	171.2	6.37	9716	AQR	aquarius homolog (mouse)	0	0	0	0	0	1	0	0	0	0
O60313	O60313	Dynamin-like 120 kDa protein, mitochondrial OS=Homo sapiens GN=OPA1 PE=1 SV=3 - [OPA1_HUMAN]	960	111.6	7.87	4976	OPA1	optic atrophy 1 (autosomal dominant)	0	0	0	1	0	0	0	0	0	0
O60507	O60507	Protein-tyrosine sulfotransferase 1 OS=Homo sapiens GN=TPST1 PE=2 SV=1 - [TPST1_HUMAN]	370	42.2	9.09	8460	TPST1	tyrosylprotein sulfotransferase 1	0	0	0	0	0	1	0	0	0	0
O60814	O60814	Histone H2B type 1-K OS=Homo sapiens GN=HIST1H2BK PE=1 SV=3 - [H2B1K_HUMAN]	126	13.9	10.32	85236	HIST1H2BK	histone cluster 1, H2bk	0	0	0	3	2	3	0	0	0	0
O60879	O60879-2	Isoform 2 of Protein diaphanous homolog 2 OS=Homo sapiens GN=DIAPH2 - [DIAP2_HUMAN]	1096	124.7	6.43	1730	DIAPH2	diaphanous-related formin 2	0	0	3	0	0	0	0	0	0	0
O75083	O75083	WD repeat-containing protein 1 OS=Homo sapiens GN=WDR1 PE=1 SV=4 - [WDR1_HUMAN]	606	66.2	6.65	9948	WDR1	WD repeat domain 1	0	0	0	2	8	5	0	0	0	0
O75747	O75747	Phosphatidylinositol-4-phosphate 3-kinase C2 domain-containing subunit gamma OS=Homo sapiens GN=PIK3C2G PE=1 SV=3 - [P3C2G_HUMAN]	1445	165.6	6.93	5288	PIK3C2G	phosphatidylinositol-4-phosphate 3-kinase, catalytic subunit type 2 gamma	0	0	0	0	0	0	1	0	0	0
O94966	O94966-4	Isoform 4 of Ubiquitin carboxyl-terminal hydrolase 19 OS=Homo sapiens GN=USP19 - [UBP19_HUMAN]	1266	139.8	6.43	10869	USP19	ubiquitin specific peptidase 19	0	1	0	0	0	0	0	0	0	0
O95379	O95379-3	Isoform 3 of Tumor necrosis factor alpha-induced protein 8 OS=Homo sapiens GN=TNFAIP8 - [TFIP8_HUMAN]	188	21.9	8.75	25816	TNFAIP8	tumor necrosis factor, alpha-induced protein 8	0	0	0	3	1	1	0	0	0	0
O95759	O95759-2	Isoform 2 of TBC1 domain family member 8 OS=Homo sapiens GN=TBC1D8 - [TBCD8_HUMAN]	897	102.7	5.3	11138	TBC1D8	TBC1 domain family, member 8 (with GRAM domain)	0	0	0	0	0	0	1	0	0	0
O95810	O95810	Serum deprivation-response protein OS=Homo sapiens GN=SDPR PE=1 SV=3 - [SDPR_HUMAN]	425	47.1	5.21	8436	SDPR	serum deprivation response	0	0	0	10	2	2	0	0	0	0
O95866	O95866-4	Isoform D of Protein G6b OS=Homo sapiens GN=G6B - [G6B_HUMAN]	193	20.2	9.29	80739	C6orf25	chromosome 6 open reading frame 25	0	0	0	6	6	5	0	0	0	0
P00338	P00338	L-lactate dehydrogenase A chain OS=Homo sapiens GN=LDHA PE=1 SV=2 - [LDHA_HUMAN]	332	36.7	8.27	3939	LDHA	lactate dehydrogenase A	0	0	0	7	5	8	0	0	0	0
P00387	P00387-2	Isoform 2 of NADH-cytochrome b5 reductase 3 OS=Homo sapiens GN=CYB5R3 - [NB5R3_HUMAN]	278	31.6	7.58	1727	CYB5R3	cytochrome b5 reductase 3	0	0	0	1	1	0	0	0	0	0
P00450	P00450	Ceruloplasmin OS=Homo sapiens GN=CP PE=1 SV=1 - [CERU_HUMAN]	1065	122.1	5.72	1356	CP	ceruloplasmin (ferroxidase)	0	0	0	0	4	0	10	15	0	0
P00488	P00488	Coagulation factor XIII A chain OS=Homo sapiens GN=F13A1 PE=1 SV=4 - [F13A_HUMAN]	732	83.2	6.09	2162	F13A1	coagulation factor XIII, A1 polypeptide	0	0	2	4	0	0	0	0	0	0
P00734	P00734	Prothrombin OS=Homo sapiens GN=F2 PE=1 SV=2 - [THRB_HUMAN]	622	70	5.9	2147	F2	coagulation factor II (thrombin)	45	46	36	0	0	2	4	11	0	0
P00736	P00736	Complement C1r subcomponent OS=Homo sapiens GN=C1R PE=1 SV=2 - [C1R_HUMAN]	705	80.1	6.21	715	C1R	complement component 1, r subcomponent	0	0	0	4	0	2	0	0	0	0
P00738	P00738	Haptoglobin OS=Homo sapiens GN=HP PE=1 SV=1 - [HPT_HUMAN]	406	45.2	6.58	3240	HP	haptoglobin	7	7	9	15	18	15	55	52	0	14
P00747	P00747	Plasminogen OS=Homo sapiens GN=PLG PE=1 SV=2 - [PLMN_HUMAN]	810	90.5	7.24	5340	PLG	plasminogen	30	30	31	0	0	2	7	6	0	0
P00748	P00748	Coagulation factor XII OS=Homo sapiens GN=F12 PE=1 SV=3 - [FA12_HUMAN]	615	67.7	7.74	2161	F12	coagulation factor XII (Hageman factor)	32	37	35	0	0	0	0	0	0	0
P00751	P00751-2 /// P00751	Isoform 2 of Complement factor B OS=Homo sapiens GN=CFB - [CFAB_HUMAN] /// Complement factor B OS=Homo sapiens GN=CFB PE=1 SV=2 - [CFAB_HUMAN]	621 /// 764	68.8 /// 85.5	6.57 /// 7.06	629	CFB	complement factor B	2	1	3	1	1	4	12	14	0	0
P01008	P01008	Antithrombin-III OS=Homo sapiens GN=SERPINC1 PE=1 SV=1 - [ANT3_HUMAN]	464	52.6	6.71	462	SERPINC1	serpin peptidase inhibitor, clade C (antithrombin), member 1	0	0	0	0	0	0	2	4	0	0
P01009	P01009-3 /// P01009-2	Isoform 3 of Alpha-1-antitrypsin OS=Homo sapiens GN=SERPINA1 - [A1AT_HUMAN] /// Isoform 2 of Alpha-1-antitrypsin OS=Homo sapiens GN=SERPINA1 - [A1AT_HUMAN]	306 /// 359	34.7 /// 40.2	5.19 /// 5.47	5265	SERPINA1	serpin peptidase inhibitor, clade A (alpha-1 antiproteinase, antitrypsin), member 1	1	3	2	11	9	12	37	11	0	0
P01011	P01011	Alpha-1-antichymotrypsin OS=Homo sapiens GN=SERPINA3 PE=1 SV=2 - [AACT_HUMAN]	423	47.6	5.52	12	SERPINA3	serpin peptidase inhibitor, clade A (alpha-1 antiproteinase, antitrypsin), member 3	4	4	4	0	4	4	14	15	0	0
P01023	P01023	Alpha-2-macroglobulin OS=Homo sapiens GN=A2M PE=1 SV=3 - [A2MG_HUMAN]	1474	163.2	6.46	2	A2M	alpha-2-macroglobulin	9	8	12	75	49	58	34	49	4	14
P01024	P01024	Complement C3 OS=Homo sapiens GN=C3 PE=1 SV=2 - [CO3_HUMAN]	1663	187	6.4	718	C3	complement component 3	177	158	159	68	66	92	77	83	0	0
P01042	P01042-2 /// P01042	Isoform LMW of Kininogen-1 OS=Homo sapiens GN=KNG1 - [KNG1_HUMAN] /// Kininogen-1 OS=Homo sapiens GN=KNG1 PE=1 SV=2 - [KNG1_HUMAN]	427 /// 644	47.9 /// 71.9	6.65 /// 6.81	3827	KNG1	kininogen 1	107	87	71	267	124	256	6	14	0	0
P01591	P01591	Immunoglobulin J chain OS=Homo sapiens GN=IGJ PE=1 SV=4 - [IGJ_HUMAN]	159	18.1	5.24	3512	IGJ	immunoglobulin J polypeptide, linker protein for immunoglobulin alpha and mu polypeptides	0	0	0	2	0	0	2	0	0	0
P01593	P01593	Ig kappa chain V-I region AG OS=Homo sapiens PE=1 SV=1 - [KV101_HUMAN]	108	12	5.99	NA	NA	NA	0	0	0	0	0	0	0	5	0	0
P01605	P01605	Ig kappa chain V-I region Lay OS=Homo sapiens PE=1 SV=1 - [KV113_HUMAN]	108	11.8	7.96	NA	NA	NA	0	0	0	2	2	4	0	0	0	0
P01608	P01608	Ig kappa chain V-I region Roy OS=Homo sapiens PE=1 SV=1 - [KV116_HUMAN]	108	11.8	5.36	NA	NA	NA	0	0	0	0	0	0	4	0	0	0
P01617	P01617	Ig kappa chain V-II region TEW OS=Homo sapiens PE=1 SV=1 - [KV204_HUMAN]	113	12.3	6	NA	NA	NA	0	0	0	4	8	6	2	2	0	0
P01620	P01620	Ig kappa chain V-III region SIE OS=Homo sapiens PE=1 SV=1 - [KV302_HUMAN]	109	11.8	8.48	NA	NA	NA	0	0	0	15	14	14	14	16	0	2
P01621	P01621	Ig kappa chain V-III region NG9 (Fragment) OS=Homo sapiens PE=1 SV=1 - [KV303_HUMAN]	100	10.7	6.52	NA	NA	NA	0	0	0	1	1	2	0	2	0	0
P01624	P01624	Ig kappa chain V-III region POM OS=Homo sapiens PE=1 SV=1 - [KV306_HUMAN]	109	11.9	8.94	NA	NA	NA	0	0	0	0	0	0	0	5	0	0
P01625	P01625	Ig kappa chain V-IV region Len OS=Homo sapiens PE=1 SV=2 - [KV402_HUMAN]	114	12.6	7.93	NA	NA	NA	0	0	0	0	0	0	0	2	0	0
P01714	P01714	Ig lambda chain V-III region SH OS=Homo sapiens PE=1 SV=1 - [LV301_HUMAN]	108	11.4	6.52	NA	NA	NA	0	0	0	0	0	0	3	0	0	0
P01743	P01743	Ig heavy chain V-I region HG3 OS=Homo sapiens PE=4 SV=1 - [HV102_HUMAN]	117	12.9	8.92	NA	NA	NA	0	0	0	0	0	0	4	4	0	0
P01765	P01765	Ig heavy chain V-III region TIL OS=Homo sapiens PE=1 SV=1 - [HV304_HUMAN]	115	12.3	9.13	NA	NA	NA	0	0	0	9	9	7	14	11	0	0
P01766	P01766	Ig heavy chain V-III region BRO OS=Homo sapiens PE=1 SV=1 - [HV305_HUMAN]	120	13.2	6.57	NA	NA	NA	0	0	0	12	12	12	11	12	0	0
P01781	P01781	Ig heavy chain V-III region GAL OS=Homo sapiens PE=1 SV=1 - [HV320_HUMAN]	116	12.7	8.48	NA	NA	NA	0	0	1	0	0	0	0	0	0	0
P01825	P01825	Ig heavy chain V-II region NEWM OS=Homo sapiens PE=1 SV=1 - [HV207_HUMAN]	117	12.8	7.08	NA	NA	NA	0	0	0	0	0	0	2	4	0	0
P01834	P01834	Ig kappa chain C region OS=Homo sapiens GN=IGKC PE=1 SV=1 - [IGKC_HUMAN]	106	11.6	5.87	NA	NA	NA	28	43	40	61	63	51	58	62	0	2
P01857	P01857	Ig gamma-1 chain C region OS=Homo sapiens GN=IGHG1 PE=1 SV=1 - [IGHG1_HUMAN]	330	36.1	8.19	NA	NA	NA	20	20	20	28	29	33	81	54	0	0
P01859	P01859	Ig gamma-2 chain C region OS=Homo sapiens GN=IGHG2 PE=1 SV=2 - [IGHG2_HUMAN]	326	35.9	7.59	NA	NA	NA	0	0	0	0	0	0	28	19	1	10
P01860	P01860	Ig gamma-3 chain C region OS=Homo sapiens GN=IGHG3 PE=1 SV=2 - [IGHG3_HUMAN]	377	41.3	7.9	NA	NA	NA	8	6	8	18	14	14	46	26	0	0
P01861	P01861	Ig gamma-4 chain C region OS=Homo sapiens GN=IGHG4 PE=1 SV=1 - [IGHG4_HUMAN]	327	35.9	7.36	NA	NA	NA	0	8	8	12	12	15	34	27	0	0
P01871	P01871	Ig mu chain C region OS=Homo sapiens GN=IGHM PE=1 SV=3 - [IGHM_HUMAN]	452	49.3	6.77	NA	NA	NA	4	6	8	46	35	36	18	15	0	16
P01876	P01876	Ig alpha-1 chain C region OS=Homo sapiens GN=IGHA1 PE=1 SV=2 - [IGHA1_HUMAN]	353	37.6	6.51	NA	NA	NA	0	0	0	28	24	27	59	38	3	8
P01877	P01877	Ig alpha-2 chain C region OS=Homo sapiens GN=IGHA2 PE=1 SV=3 - [IGHA2_HUMAN]	340	36.5	6.1	NA	NA	NA	3	5	7	0	0	0	47	0	0	0
P01889	P01889	HLA class I histocompatibility antigen, B-7 alpha chain OS=Homo sapiens GN=HLA-B PE=1 SV=3 - [1B07_HUMAN]	362	40.4	5.85	3106	HLA-B	major histocompatibility complex, class I, B	0	0	0	9	0	10	0	0	0	0
P02042	P02042	Hemoglobin subunit delta OS=Homo sapiens GN=HBD PE=1 SV=2 - [HBD_HUMAN]	147	16	8.05	3045	HBD	hemoglobin, delta	4	2	4	0	0	0	0	4	0	2
P02549	P02549-2	Isoform 2 of Spectrin alpha chain, erythrocyte OS=Homo sapiens GN=SPTA1 - [SPTA1_HUMAN]	2416	279.5	5.05	6708	SPTA1	spectrin, alpha, erythrocytic 1 (elliptocytosis 2)	0	0	1	0	0	0	0	0	0	0
P02647	P02647	Apolipoprotein A-I OS=Homo sapiens GN=APOA1 PE=1 SV=1 - [APOA1_HUMAN]	267	30.8	5.76	335	APOA1	apolipoprotein A-I	42	39	39	9	8	8	54	46	0	0
P02649	P02649	Apolipoprotein E OS=Homo sapiens GN=APOE PE=1 SV=1 - [APOE_HUMAN]	317	36.1	5.73	348	APOE	apolipoprotein E	54	54	50	4	10	8	4	1	0	5
P02652	P02652	Apolipoprotein A-II OS=Homo sapiens GN=APOA2 PE=1 SV=1 - [APOA2_HUMAN]	100	11.2	6.62	336	APOA2	apolipoprotein A-II	11	9	3	2	0	0	22	15	0	0
P02656	P02656	Apolipoprotein C-III OS=Homo sapiens GN=APOC3 PE=1 SV=1 - [APOC3_HUMAN]	99	10.8	5.41	345	APOC3	apolipoprotein C-III	0	0	0	0	8	6	8	6	0	0
P02671	P02671-2	Isoform 2 of Fibrinogen alpha chain OS=Homo sapiens GN=FGA - [FIBA_HUMAN]	644	69.7	8.06	2243	FGA	fibrinogen alpha chain	323	287	348	28	18	29	59	51	2	0
P02675	P02675	Fibrinogen beta chain OS=Homo sapiens GN=FGB PE=1 SV=2 - [FIBB_HUMAN]	491	55.9	8.27	2244	FGB	fibrinogen beta chain	183	159	197	22	10	22	37	17	0	0
P02679	P02679-2	Isoform Gamma-A of Fibrinogen gamma chain OS=Homo sapiens GN=FGG - [FIBG_HUMAN]	437	49.5	6.09	2266	FGG	fibrinogen gamma chain	157	155	180	9	9	14	40	26	0	0
P02730	P02730	Band 3 anion transport protein OS=Homo sapiens GN=SLC4A1 PE=1 SV=3 - [B3AT_HUMAN]	911	101.7	5.19	6521	SLC4A1	solute carrier family 4 (anion exchanger), member 1	0	2	0	4	4	4	0	0	0	0
P02743	P02743	Serum amyloid P-component OS=Homo sapiens GN=APCS PE=1 SV=2 - [SAMP_HUMAN]	223	25.4	6.54	325	APCS	amyloid P component, serum	0	0	0	0	0	0	4	9	0	0
P02746	P02746	Complement C1q subcomponent subunit B OS=Homo sapiens GN=C1QB PE=1 SV=3 - [C1QB_HUMAN]	253	26.7	8.63	713	C1QB	complement component 1, q subcomponent, B chain	13	15	5	1	3	4	0	0	0	0
P02747	P02747	Complement C1q subcomponent subunit C OS=Homo sapiens GN=C1QC PE=1 SV=3 - [C1QC_HUMAN]	245	25.8	8.41	714	C1QC	complement component 1, q subcomponent, C chain	8	8	8	4	4	4	0	0	0	0
P02748	P02748	Complement component C9 OS=Homo sapiens GN=C9 PE=1 SV=2 - [CO9_HUMAN]	559	63.1	5.59	735	C9	complement component 9	4	4	4	0	0	2	0	2	0	0
P02749	P02749	Beta-2-glycoprotein 1 OS=Homo sapiens GN=APOH PE=1 SV=3 - [APOH_HUMAN]	345	38.3	7.97	350	APOH	apolipoprotein H (beta-2-glycoprotein I)	4	4	6	11	10	16	4	10	0	0
P02751	P02751-10 /// P02751-12 /// P02751-4	Isoform 10 of Fibronectin OS=Homo sapiens GN=FN1 - [FINC_HUMAN] /// Isoform 12 of Fibronectin OS=Homo sapiens GN=FN1 - [FINC_HUMAN] /// Isoform 4 of Fibronectin OS=Homo sapiens GN=FN1 - [FINC_HUMAN]	2176 /// 2008 /// 2031	239.5 /// 221.2 /// 222.8	5.88 /// 6.18 /// 5.68	2335	FN1	fibronectin 1	148	158	179	24	12	22	7	15	0	13
P02753	P02753	Retinol-binding protein 4 OS=Homo sapiens GN=RBP4 PE=1 SV=3 - [RET4_HUMAN]	201	23	6.07	5950	RBP4	retinol binding protein 4, plasma	0	0	0	0	0	0	2	4	0	0
P02760	P02760	Protein AMBP OS=Homo sapiens GN=AMBP PE=1 SV=1 - [AMBP_HUMAN]	352	39	6.25	259	AMBP	alpha-1-microglobulin/bikunin precursor	0	0	0	0	3	4	11	13	0	0
P02763	P02763	Alpha-1-acid glycoprotein 1 OS=Homo sapiens GN=ORM1 PE=1 SV=1 - [A1AG1_HUMAN]	201	23.5	5.02	5004	ORM1	orosomucoid 1	0	0	0	0	0	0	4	8	0	0
P02765	P02765	Alpha-2-HS-glycoprotein OS=Homo sapiens GN=AHSG PE=1 SV=1 - [FETUA_HUMAN]	367	39.3	5.72	197	AHSG	alpha-2-HS-glycoprotein	5	2	1	0	0	0	0	3	0	0
P02766	P02766	Transthyretin OS=Homo sapiens GN=TTR PE=1 SV=1 - [TTHY_HUMAN]	147	15.9	5.76	7276	TTR	transthyretin	2	5	5	0	0	1	5	10	0	0
P02768	P02768	Serum albumin OS=Homo sapiens GN=ALB PE=1 SV=2 - [ALBU_HUMAN]	609	69.3	6.28	213	ALB	albumin	278	225	216	298	289	317	982	761	66	103
P02774	P02774-2 /// P02774	Isoform 2 of Vitamin D-binding protein OS=Homo sapiens GN=GC - [VTDB_HUMAN] /// Vitamin D-binding protein OS=Homo sapiens GN=GC PE=1 SV=1 - [VTDB_HUMAN]	352 /// 474	39.5 /// 52.9	5.26 /// 5.54	2638	GC	group-specific component (vitamin D binding protein)	0	0	1	0	0	0	11	8	0	0
P02775	P02775	Platelet basic protein OS=Homo sapiens GN=PPBP PE=1 SV=3 - [CXCL7_HUMAN]	128	13.9	8.79	5473	PPBP	pro-platelet basic protein (chemokine (C-X-C motif) ligand 7)	14	14	12	38	48	46	17	4	0	0
P02776	P02776	Platelet factor 4 OS=Homo sapiens GN=PF4 PE=1 SV=2 - [PLF4_HUMAN]	101	10.8	8.62	5196	PF4	platelet factor 4	29	28	23	33	34	33	0	0	0	0
P02787	P02787	Serotransferrin OS=Homo sapiens GN=TF PE=1 SV=3 - [TRFE_HUMAN]	698	77	7.12	7018	TF	transferrin	50	46	43	56	55	59	109	125	9	0
P02788	P02788	Lactotransferrin OS=Homo sapiens GN=LTF PE=1 SV=6 - [TRFL_HUMAN]	710	78.1	8.12	4057	LTF	lactotransferrin	27	33	30	118	129	106	0	0	0	0
P02790	P02790	Hemopexin OS=Homo sapiens GN=HPX PE=1 SV=2 - [HEMO_HUMAN]	462	51.6	7.02	3263	HPX	hemopexin	12	12	9	4	4	1	16	14	0	0
P03950	P03950	Angiogenin OS=Homo sapiens GN=ANG PE=1 SV=1 - [ANGI_HUMAN]	147	16.5	9.64	283	ANG	angiogenin, ribonuclease, RNase A family, 5	3	7	5	5	1	3	0	0	0	0
P03951	P03951-2 /// P03951	Isoform 2 of Coagulation factor XI OS=Homo sapiens GN=F11 - [FA11_HUMAN] /// Coagulation factor XI OS=Homo sapiens GN=F11 PE=1 SV=1 - [FA11_HUMAN]	571 /// 625	63.8 /// 70.1	8.27 /// 8.1	2160	F11	coagulation factor XI	4	6	0	30	26	25	0	0	0	0
P03952	P03952	Plasma kallikrein OS=Homo sapiens GN=KLKB1 PE=1 SV=1 - [KLKB1_HUMAN]	638	71.3	8.22	3818	KLKB1	kallikrein B, plasma (Fletcher factor) 1	8	8	8	39	44	48	0	1	0	0
P04003	P04003	C4b-binding protein alpha chain OS=Homo sapiens GN=C4BPA PE=1 SV=2 - [C4BPA_HUMAN]	597	67	7.3	722	C4BPA	complement component 4 binding protein, alpha	12	14	14	9	8	10	8	8	0	6
P04004	P04004	Vitronectin OS=Homo sapiens GN=VTN PE=1 SV=1 - [VTNC_HUMAN]	478	54.3	5.8	7448	VTN	vitronectin	67	76	58	30	40	39	19	9	0	0
P04040	P04040	Catalase OS=Homo sapiens GN=CAT PE=1 SV=3 - [CATA_HUMAN]	527	59.7	7.39	847	CAT	catalase	0	0	0	3	2	2	0	0	0	0
P04075	P04075	Fructose-bisphosphate aldolase A OS=Homo sapiens GN=ALDOA PE=1 SV=2 - [ALDOA_HUMAN]	364	39.4	8.09	226	ALDOA	aldolase A, fructose-bisphosphate	2	3	4	9	12	9	0	0	0	0
P04114	P04114	Apolipoprotein B-100 OS=Homo sapiens GN=APOB PE=1 SV=2 - [APOB_HUMAN]	4563	515.3	7.05	338	APOB	apolipoprotein B	68	61	66	8	6	9	7	15	0	0
P04196	P04196	Histidine-rich glycoprotein OS=Homo sapiens GN=HRG PE=1 SV=1 - [HRG_HUMAN]	525	59.5	7.5	3273	HRG	histidine-rich glycoprotein	111	127	111	69	80	72	4	9	0	0
P04208	P04208	Ig lambda chain V-I region WAH OS=Homo sapiens PE=1 SV=1 - [LV106_HUMAN]	109	11.7	6.54	NA	NA	NA	0	0	0	0	0	0	4	0	0	0
P04217	P04217-2 /// P04217	Isoform 2 of Alpha-1B-glycoprotein OS=Homo sapiens GN=A1BG - [A1BG_HUMAN] /// Alpha-1B-glycoprotein OS=Homo sapiens GN=A1BG PE=1 SV=4 - [A1BG_HUMAN]	373 /// 495	40.7 /// 54.2	5.77 /// 5.86	1	A1BG	alpha-1-B glycoprotein	0	0	0	0	0	4	7	15	0	0
P04220	P04220	Ig mu heavy chain disease protein OS=Homo sapiens PE=1 SV=1 - [MUCB_HUMAN]	391	43	5.24	NA	NA	NA	0	0	0	33	0	0	0	0	0	0
P04259	P04259	Keratin, type II cytoskeletal 6B OS=Homo sapiens GN=KRT6B PE=1 SV=5 - [K2C6B_HUMAN]	564	60	8	3854	KRT6B	keratin 6B	0	0	0	0	0	0	2	0	0	0
P04264	P04264	Keratin, type II cytoskeletal 1 OS=Homo sapiens GN=KRT1 PE=1 SV=6 - [K2C1_HUMAN]	644	66	8.12	3848	KRT1	keratin 1	6	6	6	2	6	0	0	0	0	0
P04275	P04275	von Willebrand factor OS=Homo sapiens GN=VWF PE=1 SV=4 - [VWF_HUMAN]	2813	309.1	5.48	7450	VWF	von Willebrand factor	0	0	0	4	0	2	0	0	0	0
P04406	P04406	Glyceraldehyde-3-phosphate dehydrogenase OS=Homo sapiens GN=GAPDH PE=1 SV=3 - [G3P_HUMAN]	335	36	8.46	2597	GAPDH	glyceraldehyde-3-phosphate dehydrogenase	0	0	0	0	4	0	0	0	0	6
P04433	P04433	Ig kappa chain V-III region VG (Fragment) OS=Homo sapiens PE=1 SV=1 - [KV309_HUMAN]	115	12.6	4.96	NA	NA	NA	0	0	0	0	0	2	6	4	0	0
P04899	P04899-2	Isoform 2 of Guanine nucleotide-binding protein G(i) subunit alpha-2 OS=Homo sapiens GN=GNAI2 - [GNAI2_HUMAN]	339	38.4	5.48	2771	GNAI2	guanine nucleotide binding protein (G protein), alpha inhibiting activity polypeptide 2	0	0	0	6	6	4	0	0	0	0
P05067	P05067-10	Isoform APP639 of Amyloid beta A4 protein OS=Homo sapiens GN=APP - [A4_HUMAN]	639	72.5	4.82	351	APP	amyloid beta (A4) precursor protein	0	0	1	0	0	0	0	0	0	0
P05090	P05090	Apolipoprotein D OS=Homo sapiens GN=APOD PE=1 SV=1 - [APOD_HUMAN]	189	21.3	5.15	347	APOD	apolipoprotein D	0	0	0	1	1	1	0	2	0	0
P05106	P05106-2 /// P05106	Isoform Beta-3B of Integrin beta-3 OS=Homo sapiens GN=ITGB3 - [ITB3_HUMAN] /// Integrin beta-3 OS=Homo sapiens GN=ITGB3 PE=1 SV=2 - [ITB3_HUMAN]	780 /// 788	86.1 /// 87	5.27 /// 5.24	3690	ITGB3	integrin, beta 3 (platelet glycoprotein IIIa, antigen CD61)	0	0	4	58	58	52	0	0	0	4
P05109	P05109	Protein S100-A8 OS=Homo sapiens GN=S100A8 PE=1 SV=1 - [S10A8_HUMAN]	93	10.8	7.03	6279	S100A8	S100 calcium binding protein A8	0	0	0	2	2	4	0	0	0	0
P05154	P05154	Plasma serine protease inhibitor OS=Homo sapiens GN=SERPINA5 PE=1 SV=3 - [IPSP_HUMAN]	406	45.6	9.26	5104	SERPINA5	serpin peptidase inhibitor, clade A (alpha-1 antiproteinase, antitrypsin), member 5	0	0	3	0	0	0	0	0	0	0
P05155	P05155	Plasma protease C1 inhibitor OS=Homo sapiens GN=SERPING1 PE=1 SV=2 - [IC1_HUMAN]	500	55.1	6.55	710	SERPING1	serpin peptidase inhibitor, clade G (C1 inhibitor), member 1	4	4	4	4	1	1	8	1	0	0
P05452	P05452	Tetranectin OS=Homo sapiens GN=CLEC3B PE=1 SV=3 - [TETN_HUMAN]	202	22.5	5.67	7123	CLEC3B	C-type lectin domain family 3, member B	13	10	14	2	2	0	0	0	0	0
P05546	P05546	Heparin cofactor 2 OS=Homo sapiens GN=SERPIND1 PE=1 SV=3 - [HEP2_HUMAN]	499	57	6.9	3053	SERPIND1	serpin peptidase inhibitor, clade D (heparin cofactor), member 1	8	8	8	0	0	0	0	0	0	0
P05556	P05556-2	Isoform Beta-1B of Integrin beta-1 OS=Homo sapiens GN=ITGB1 - [ITB1_HUMAN]	789	87.4	5.48	3688	ITGB1	integrin, beta 1 (fibronectin receptor, beta polypeptide, antigen CD29 includes MDF2, MSK12)	0	0	0	4	4	4	0	0	0	0
P06241	P06241-3	Isoform 3 of Tyrosine-protein kinase Fyn OS=Homo sapiens GN=FYN - [FYN_HUMAN]	482	54.5	6.23	2534	FYN	FYN oncogene related to SRC, FGR, YES	0	0	0	4	4	0	0	0	0	0
P06396	P06396-2	Isoform 2 of Gelsolin OS=Homo sapiens GN=GSN - [GELS_HUMAN]	731	80.6	5.85	2934	GSN	gelsolin	27	27	16	29	23	21	0	0	0	0
P06702	P06702	Protein S100-A9 OS=Homo sapiens GN=S100A9 PE=1 SV=1 - [S10A9_HUMAN]	114	13.2	6.13	6280	S100A9	S100 calcium binding protein A9	0	0	0	1	0	0	0	0	0	0
P06727	P06727	Apolipoprotein A-IV OS=Homo sapiens GN=APOA4 PE=1 SV=3 - [APOA4_HUMAN]	396	45.4	5.38	NA	NA	NA	1	1	2	0	0	0	8	2	0	0
P06733	P06733-2 /// P06733	Isoform MBP-1 of Alpha-enolase OS=Homo sapiens GN=ENO1 - [ENOA_HUMAN] /// Alpha-enolase OS=Homo sapiens GN=ENO1 PE=1 SV=2 - [ENOA_HUMAN]	341 /// 434	36.9 /// 47.1	6.28 /// 7.39	2023	ENO1	enolase 1, (alpha)	0	0	0	3	5	3	0	0	0	0
P07359	P07359	Platelet glycoprotein Ib alpha chain OS=Homo sapiens GN=GP1BA PE=1 SV=1 - [GP1BA_HUMAN]	626	68.9	6.68	NA	NA	NA	0	0	0	8	3	4	0	0	0	0
P07437	P07437	Tubulin beta chain OS=Homo sapiens GN=TUBB PE=1 SV=2 - [TBB5_HUMAN]	444	49.6	4.89	203068	TUBB	tubulin, beta class I	0	0	0	0	7	5	0	0	0	0
P07737	P07737	Profilin-1 OS=Homo sapiens GN=PFN1 PE=1 SV=2 - [PROF1_HUMAN]	140	15	8.27	5216	PFN1	profilin 1	0	2	2	8	6	8	0	0	0	0
P07741	P07741	Adenine phosphoribosyltransferase OS=Homo sapiens GN=APRT PE=1 SV=2 - [APT_HUMAN]	180	19.6	6.02	353	APRT	adenine phosphoribosyltransferase	0	0	0	1	1	1	0	0	0	0
P07996	P07996	Thrombospondin-1 OS=Homo sapiens GN=THBS1 PE=1 SV=2 - [TSP1_HUMAN]	1170	129.3	4.94	7057	THBS1	thrombospondin 1	59	55	65	42	38	37	0	0	0	0
P08514	P08514-3 /// P08514-2	Isoform 3 of Integrin alpha-IIb OS=Homo sapiens GN=ITGA2B - [ITA2B_HUMAN] /// Isoform 2 of Integrin alpha-IIb OS=Homo sapiens GN=ITGA2B - [ITA2B_HUMAN]	953 /// 1005	103.2 /// 109.5	5.67 /// 5.33	3674	ITGA2B	integrin, alpha 2b (platelet glycoprotein IIb of IIb/IIIa complex, antigen CD41)	28	29	34	106	151	129	0	0	1	26
P08519	P08519	Apolipoprotein(a) OS=Homo sapiens GN=LPA PE=1 SV=1 - [APOA_HUMAN]	4548	501	5.88	NA	NA	NA	0	0	0	0	2	2	0	0	0	0
P08567	P08567	Pleckstrin OS=Homo sapiens GN=PLEK PE=1 SV=3 - [PLEK_HUMAN]	350	40.1	8.28	5341	PLEK	pleckstrin	4	4	4	5	10	6	0	0	0	0
P08603	P08603	Complement factor H OS=Homo sapiens GN=CFH PE=1 SV=4 - [CFAH_HUMAN]	1231	139	6.61	3075	CFH	complement factor H	0	0	0	0	0	0	4	12	0	0
P09493	P09493-2	Isoform 2 of Tropomyosin alpha-1 chain OS=Homo sapiens GN=TPM1 - [TPM1_HUMAN]	228	26.7	4.82	7168	TPM1	tropomyosin 1 (alpha)	3	2	4	0	0	0	0	0	0	0
P09871	P09871	Complement C1s subcomponent OS=Homo sapiens GN=C1S PE=1 SV=1 - [C1S_HUMAN]	688	76.6	4.96	716	C1S	complement component 1, s subcomponent	0	0	0	0	0	0	4	0	0	0
P0C0L4	P0C0L4	Complement C4-A OS=Homo sapiens GN=C4A PE=1 SV=1 - [CO4A_HUMAN]	1744	192.7	7.08	720 /// 721	C4A /// C4B	complement component 4A (Rodgers blood group) /// complement component 4B (Chido blood group)	53	69	58	21	20	19	13	15	0	0
P0CF74	P0CF74	Ig lambda-6 chain C region OS=Homo sapiens GN=IGLC6 PE=4 SV=1 - [LAC6_HUMAN]	106	11.3	7.24	NA	NA	NA	0	0	0	0	28	29	0	0	0	0
P0CG04	P0CG04	Ig lambda-1 chain C regions OS=Homo sapiens GN=IGLC1 PE=1 SV=1 - [LAC1_HUMAN]	106	11.3	7.87	NA	NA	NA	12	16	16	29	0	0	0	0	0	0
P0CG05	P0CG05	Ig lambda-2 chain C regions OS=Homo sapiens GN=IGLC2 PE=1 SV=1 - [LAC2_HUMAN]	106	11.3	7.24	NA	NA	NA	0	0	0	0	0	0	0	25	0	0
P10909	P10909-3	Isoform 3 of Clusterin OS=Homo sapiens GN=CLU - [CLUS_HUMAN]	274	32.3	6.65	1191	CLU	clusterin	10	10	10	10	8	6	2	6	0	0
P11142	P11142	Heat shock cognate 71 kDa protein OS=Homo sapiens GN=HSPA8 PE=1 SV=1 - [HSP7C_HUMAN]	646	70.9	5.52	3312	HSPA8	heat shock 70kDa protein 8	0	0	0	7	14	10	0	0	0	0
P11169	P11169	Solute carrier family 2, facilitated glucose transporter member 3 OS=Homo sapiens GN=SLC2A3 PE=1 SV=1 - [GTR3_HUMAN]	496	53.9	7.2	6515	SLC2A3	solute carrier family 2 (facilitated glucose transporter), member 3	0	0	0	8	7	8	0	0	0	0
P11678	P11678	Eosinophil peroxidase OS=Homo sapiens GN=EPX PE=1 SV=2 - [PERE_HUMAN]	715	81	10.29	8288	EPX	eosinophil peroxidase	0	0	0	0	0	0	0	1	0	0
P12111	P12111-2	Isoform 2 of Collagen alpha-3(VI) chain OS=Homo sapiens GN=COL6A3 - [CO6A3_HUMAN]	2971	321.2	7.3	1293	COL6A3	collagen, type VI, alpha 3	0	0	1	0	0	0	0	0	0	0
P12259	P12259	Coagulation factor V OS=Homo sapiens GN=F5 PE=1 SV=4 - [FA5_HUMAN]	2224	251.5	6.05	2153	F5	coagulation factor V (proaccelerin, labile factor)	0	0	0	8	8	8	0	0	0	0
P12270	P12270	Nucleoprotein TPR OS=Homo sapiens GN=TPR PE=1 SV=3 - [TPR_HUMAN]	2363	267.1	5.02	7175	TPR	translocated promoter region, nuclear basket protein	0	0	0	0	0	0	1	0	0	0
P12814	P12814-2	Isoform 2 of Alpha-actinin-1 OS=Homo sapiens GN=ACTN1 - [ACTN1_HUMAN]	887	102.6	5.5	87	ACTN1	actinin, alpha 1	2	0	0	11	6	2	0	0	0	0
P13224	P13224	Platelet glycoprotein Ib beta chain OS=Homo sapiens GN=GP1BB PE=1 SV=1 - [GP1BB_HUMAN]	206	21.7	9.31	2812	GP1BB	glycoprotein Ib (platelet), beta polypeptide	4	4	4	12	17	12	0	0	0	0
P13645	P13645	Keratin, type I cytoskeletal 10 OS=Homo sapiens GN=KRT10 PE=1 SV=6 - [K1C10_HUMAN]	584	58.8	5.21	3858	KRT10	keratin 10	3	6	3	2	10	1	0	0	0	2
P14618	P14618	Pyruvate kinase isozymes M1/M2 OS=Homo sapiens GN=PKM2 PE=1 SV=4 - [KPYM_HUMAN]	531	57.9	7.84	5315	PKM	pyruvate kinase, muscle	0	0	0	9	11	5	0	0	0	8
P14770	P14770	Platelet glycoprotein IX OS=Homo sapiens GN=GP9 PE=1 SV=3 - [GPIX_HUMAN]	177	19	6.34	2815	GP9	glycoprotein IX (platelet)	2	0	0	12	8	6	0	0	0	0
P16284	P16284-5	Isoform Delta14-15 of Platelet endothelial cell adhesion molecule OS=Homo sapiens GN=PECAM1 - [PECA1_HUMAN]	708	79.2	7.21	5175	PECAM1	platelet/endothelial cell adhesion molecule 1	0	0	0	4	4	2	0	0	0	0
P16591	P16591-2	Isoform 2 of Tyrosine-protein kinase Fer OS=Homo sapiens GN=FER - [FER_HUMAN]	647	74.2	6.24	2241	FER	fer (fps/fes related) tyrosine kinase	1	0	0	0	0	0	0	0	0	0
P16671	P16671	Platelet glycoprotein 4 OS=Homo sapiens GN=CD36 PE=1 SV=2 - [CD36_HUMAN]	472	53	7.96	948	CD36	CD36 molecule (thrombospondin receptor)	0	0	0	0	2	0	0	0	0	0
P18206	P18206-2	Isoform 1 of Vinculin OS=Homo sapiens GN=VCL - [VINC_HUMAN]	1066	116.6	6.09	7414	VCL	vinculin	2	1	5	26	34	33	0	0	0	0
P18463	P18463	HLA class I histocompatibility antigen, B-37 alpha chain OS=Homo sapiens GN=HLA-B PE=2 SV=1 - [1B37_HUMAN]	362	40.4	6.15	NA	NA	NA	0	0	0	10	7	0	0	0	0	0
P19086	P19086	Guanine nucleotide-binding protein G(z) subunit alpha OS=Homo sapiens GN=GNAZ PE=2 SV=3 - [GNAZ_HUMAN]	355	40.9	7.61	2781	GNAZ	guanine nucleotide binding protein (G protein), alpha z polypeptide	0	0	0	4	0	0	0	0	0	0
P19105	P19105	Myosin regulatory light chain 12A OS=Homo sapiens GN=MYL12A PE=1 SV=2 - [ML12A_HUMAN]	171	19.8	4.81	10627	MYL12A	myosin, light chain 12A, regulatory, non-sarcomeric	0	0	0	0	3	4	0	0	0	0
P19823	P19823	Inter-alpha-trypsin inhibitor heavy chain H2 OS=Homo sapiens GN=ITIH2 PE=1 SV=2 - [ITIH2_HUMAN]	946	106.4	6.86	3698	ITIH2	inter-alpha-trypsin inhibitor heavy chain 2	13	17	14	0	0	4	4	4	0	0
P19827	P19827	Inter-alpha-trypsin inhibitor heavy chain H1 OS=Homo sapiens GN=ITIH1 PE=1 SV=3 - [ITIH1_HUMAN]	911	101.3	6.79	3697	ITIH1	inter-alpha-trypsin inhibitor heavy chain 1	3	3	3	0	0	3	2	2	0	0
P20160	P20160	Azurocidin OS=Homo sapiens GN=AZU1 PE=1 SV=3 - [CAP7_HUMAN]	251	26.9	9.5	566	AZU1	azurocidin 1	0	0	0	4	2	4	0	0	0	0
P21333	P21333-2	Isoform 2 of Filamin-A OS=Homo sapiens GN=FLNA - [FLNA_HUMAN]	2639	279.8	6.05	2316	FLNA	filamin A, alpha	13	8	15	117	132	110	0	0	4	12
P21926	P21926	CD9 antigen OS=Homo sapiens GN=CD9 PE=1 SV=4 - [CD9_HUMAN]	228	25.4	7.15	928	CD9	CD9 molecule	0	0	0	0	2	0	0	0	0	0
P22692	P22692	Insulin-like growth factor-binding protein 4 OS=Homo sapiens GN=IGFBP4 PE=1 SV=2 - [IBP4_HUMAN]	258	27.9	7.15	3487	IGFBP4	insulin-like growth factor binding protein 4	1	1	0	0	0	0	0	0	0	0
P23142	P23142-4 /// P23142-2	Isoform C of Fibulin-1 OS=Homo sapiens GN=FBLN1 - [FBLN1_HUMAN] /// Isoform A of Fibulin-1 OS=Homo sapiens GN=FBLN1 - [FBLN1_HUMAN]	683 /// 566	74.4 /// 61.5	5.24 /// 4.93	2192	FBLN1	fibulin 1	18	15	8	0	0	0	0	0	0	0
P23229	P23229-4	Isoform Alpha-6X2A of Integrin alpha-6 OS=Homo sapiens GN=ITGA6 - [ITA6_HUMAN]	1068	119	7.27	3655	ITGA6	integrin, alpha 6	0	0	0	4	4	0	0	0	0	0
P23528	P23528	Cofilin-1 OS=Homo sapiens GN=CFL1 PE=1 SV=3 - [COF1_HUMAN]	166	18.5	8.09	1072	CFL1	cofilin 1 (non-muscle)	0	0	0	3	4	2	0	0	0	0
P25311	P25311	Zinc-alpha-2-glycoprotein OS=Homo sapiens GN=AZGP1 PE=1 SV=2 - [ZA2G_HUMAN]	298	34.2	6.05	563	AZGP1	alpha-2-glycoprotein 1, zinc-binding	0	0	0	0	0	0	4	0	0	0
P26038	P26038	Moesin OS=Homo sapiens GN=MSN PE=1 SV=3 - [MOES_HUMAN]	577	67.8	6.4	4478	MSN	moesin	4	4	0	6	8	4	0	0	0	0
P27105	P27105	Erythrocyte band 7 integral membrane protein OS=Homo sapiens GN=STOM PE=1 SV=3 - [STOM_HUMAN]	288	31.7	7.88	2040	STOM	stomatin	0	0	0	6	8	6	0	0	0	7
P27797	P27797	Calreticulin OS=Homo sapiens GN=CALR PE=1 SV=1 - [CALR_HUMAN]	417	48.1	4.44	811	CALR	calreticulin	0	0	0	2	0	1	0	0	0	0
P28222	P28222	5-hydroxytryptamine receptor 1B OS=Homo sapiens GN=HTR1B PE=1 SV=1 - [5HT1B_HUMAN]	390	43.5	8.69	3351	HTR1B	5-hydroxytryptamine (serotonin) receptor 1B, G protein-coupled	0	0	2	0	0	0	0	0	0	0
P28340	P28340	DNA polymerase delta catalytic subunit OS=Homo sapiens GN=POLD1 PE=1 SV=2 - [DPOD1_HUMAN]	1107	123.6	7.03	5424	POLD1	polymerase (DNA directed), delta 1, catalytic subunit	0	0	0	1	0	0	0	0	0	0
P31946	P31946-2	Isoform Short of 14-3-3 protein beta/alpha OS=Homo sapiens GN=YWHAB - [1433B_HUMAN]	244	27.8	4.83	7529	YWHAB	tyrosine 3-monooxygenase/tryptophan 5-monooxygenase activation protein, beta polypeptide	0	0	0	7	8	8	0	0	0	0
P31947	P31947-2	Isoform 2 of 14-3-3 protein sigma OS=Homo sapiens GN=SFN - [1433S_HUMAN]	216	24.3	4.82	2810	SFN	stratifin	0	0	2	5	0	0	0	0	0	0
P32189	P32189-1	Isoform 1 of Glycerol kinase OS=Homo sapiens GN=GK - [GLPK_HUMAN]	524	57.5	6.32	2710	GK	glycerol kinase	0	0	0	0	0	0	1	2	0	0
P35527	P35527	Keratin, type I cytoskeletal 9 OS=Homo sapiens GN=KRT9 PE=1 SV=3 - [K1C9_HUMAN]	623	62	5.24	3857	KRT9	keratin 9	0	4	0	2	2	2	2	0	4	12
P35542	P35542	Serum amyloid A-4 protein OS=Homo sapiens GN=SAA4 PE=1 SV=2 - [SAA4_HUMAN]	130	14.7	9.07	6291	SAA4	serum amyloid A4, constitutive	2	0	0	0	0	0	0	0	0	0
P35579	P35579	Myosin-9 OS=Homo sapiens GN=MYH9 PE=1 SV=4 - [MYH9_HUMAN]	1960	226.4	5.6	4627	MYH9	myosin, heavy chain 9, non-muscle	12	12	14	43	45	28	0	0	0	0
P35916	P35916-1	Isoform 2 of Vascular endothelial growth factor receptor 3 OS=Homo sapiens GN=FLT4 - [VGFR3_HUMAN]	1298	145.5	6.29	2324	FLT4	fms-related tyrosine kinase 4	0	0	1	0	0	0	0	0	0	0
P36955	P36955	Pigment epithelium-derived factor OS=Homo sapiens GN=SERPINF1 PE=1 SV=4 - [PEDF_HUMAN]	418	46.3	6.38	5176	SERPINF1	serpin peptidase inhibitor, clade F (alpha-2 antiplasmin, pigment epithelium derived factor), member 1	2	0	1	0	0	0	0	1	0	0
P37802	P37802	Transgelin-2 OS=Homo sapiens GN=TAGLN2 PE=1 SV=3 - [TAGL2_HUMAN]	199	22.4	8.25	8407	TAGLN2	transgelin 2	0	0	0	0	4	0	0	0	0	0
P46108	P46108	Adapter molecule crk OS=Homo sapiens GN=CRK PE=1 SV=2 - [CRK_HUMAN]	304	33.8	5.55	1398	CRK	v-crk avian sarcoma virus CT10 oncogene homolog	0	0	1	1	0	1	48	0	0	0
P47755	P47755	F-actin-capping protein subunit alpha-2 OS=Homo sapiens GN=CAPZA2 PE=1 SV=3 - [CAZA2_HUMAN]	286	32.9	5.85	830	CAPZA2	capping protein (actin filament) muscle Z-line, alpha 2	0	0	0	4	4	4	0	0	0	0
P48735	P48735	Isocitrate dehydrogenase [NADP], mitochondrial OS=Homo sapiens GN=IDH2 PE=1 SV=2 - [IDHP_HUMAN]	452	50.9	8.69	3418	IDH2	isocitrate dehydrogenase 2 (NADP+), mitochondrial	0	0	0	1	1	3	0	0	0	0
P49908	P49908	Selenoprotein P OS=Homo sapiens GN=SEPP1 PE=1 SV=3 - [SEPP1_HUMAN]	381	43.2	7.87	6414	SEPP1	selenoprotein P, plasma, 1	0	0	2	0	0	0	0	0	0	0
P50395	P50395	Rab GDP dissociation inhibitor beta OS=Homo sapiens GN=GDI2 PE=1 SV=2 - [GDIB_HUMAN]	445	50.6	6.47	2665	GDI2	GDP dissociation inhibitor 2	0	0	0	2	0	0	0	0	0	0
P51159	P51159-2	Isoform Short of Ras-related protein Rab-27A OS=Homo sapiens GN=RAB27A - [RB27A_HUMAN]	213	24	5.69	5873	RAB27A	RAB27A, member RAS oncogene family	0	0	0	0	4	4	0	0	0	0
P52747	P52747-2	Isoform 2 of Zinc finger protein 143 OS=Homo sapiens GN=ZNF143 - [ZN143_HUMAN]	607	65.6	6.2	7702	ZNF143	zinc finger protein 143	0	0	0	0	0	0	0	1	0	0
P55058	P55058-2	Isoform 2 of Phospholipid transfer protein OS=Homo sapiens GN=PLTP - [PLTP_HUMAN]	441	49.2	6.55	5360	PLTP	phospholipid transfer protein	1	0	0	0	0	0	0	0	0	0
P55072	P55072	Transitional endoplasmic reticulum ATPase OS=Homo sapiens GN=VCP PE=1 SV=4 - [TERA_HUMAN]	806	89.3	5.26	7415	VCP	valosin containing protein	0	0	0	4	0	2	0	0	0	0
P59665	P59665	Neutrophil defensin 1 OS=Homo sapiens GN=DEFA1 PE=1 SV=1 - [DEF1_HUMAN]	94	10.2	6.99	1667 /// 728358	DEFA1 /// DEFA1B	defensin, alpha 1 /// defensin, alpha 1B	13	13	14	10	9	8	0	0	0	6
P60660	P60660	Myosin light polypeptide 6 OS=Homo sapiens GN=MYL6 PE=1 SV=2 - [MYL6_HUMAN]	151	16.9	4.65	4637	MYL6	myosin, light chain 6, alkali, smooth muscle and non-muscle	0	0	0	0	6	2	0	0	0	0
P60709	P60709	Actin, cytoplasmic 1 OS=Homo sapiens GN=ACTB PE=1 SV=1 - [ACTB_HUMAN]	375	41.7	5.48	60	ACTB	actin, beta	19	21	23	71	87	63	0	2	4	28
P61026	P61026	Ras-related protein Rab-10 OS=Homo sapiens GN=RAB10 PE=1 SV=1 - [RAB10_HUMAN]	200	22.5	8.38	10890	RAB10	RAB10, member RAS oncogene family	0	0	0	10	9	8	0	0	0	0
P61224	P61224	Ras-related protein Rap-1b OS=Homo sapiens GN=RAP1B PE=1 SV=1 - [RAP1B_HUMAN]	184	20.8	5.78	5908	RAP1B	RAP1B, member of RAS oncogene family	0	0	0	26	24	18	0	0	0	4
P61626	P61626	Lysozyme C OS=Homo sapiens GN=LYZ PE=1 SV=1 - [LYSC_HUMAN]	148	16.5	9.16	4069	LYZ	lysozyme	6	4	4	0	0	0	0	0	0	0
P61769	P61769	Beta-2-microglobulin OS=Homo sapiens GN=B2M PE=1 SV=1 - [B2MG_HUMAN]	119	13.7	6.52	567	B2M	beta-2-microglobulin	0	0	0	9	4	6	0	0	0	0
P62258	P62258-2	Isoform SV of 14-3-3 protein epsilon OS=Homo sapiens GN=YWHAE - [1433E_HUMAN]	233	26.5	4.87	7531	YWHAE	tyrosine 3-monooxygenase/tryptophan 5-monooxygenase activation protein, epsilon polypeptide	0	0	0	0	4	5	0	0	0	0
P62873	P62873	Guanine nucleotide-binding protein G(I)/G(S)/G(T) subunit beta-1 OS=Homo sapiens GN=GNB1 PE=1 SV=3 - [GBB1_HUMAN]	340	37.4	6	2782	GNB1	guanine nucleotide binding protein (G protein), beta polypeptide 1	0	0	0	0	3	0	0	0	0	0
P62937	P62937	Peptidyl-prolyl cis-trans isomerase A OS=Homo sapiens GN=PPIA PE=1 SV=2 - [PPIA_HUMAN]	165	18	7.81	5478	PPIA	peptidylprolyl isomerase A (cyclophilin A)	0	0	0	6	4	7	0	0	0	0
P63104	P63104	14-3-3 protein zeta/delta OS=Homo sapiens GN=YWHAZ PE=1 SV=1 - [1433Z_HUMAN]	245	27.7	4.79	7534	YWHAZ	tyrosine 3-monooxygenase/tryptophan 5-monooxygenase activation protein, zeta polypeptide	0	0	0	23	22	20	0	0	0	4
P67936	P67936	Tropomyosin alpha-4 chain OS=Homo sapiens GN=TPM4 PE=1 SV=3 - [TPM4_HUMAN]	248	28.5	4.69	7171	TPM4	tropomyosin 4	0	0	0	7	12	13	0	0	0	0
P68363	P68363	Tubulin alpha-1B chain OS=Homo sapiens GN=TUBA1B PE=1 SV=1 - [TBA1B_HUMAN]	451	50.1	5.06	10376	TUBA1B	tubulin, alpha 1b	0	0	0	0	13	12	0	0	0	0
P68366	P68366	Tubulin alpha-4A chain OS=Homo sapiens GN=TUBA4A PE=1 SV=1 - [TBA4A_HUMAN]	448	49.9	5.06	7277	TUBA4A	tubulin, alpha 4a	0	0	0	10	13	12	0	0	0	0
P68871	P68871	Hemoglobin subunit beta OS=Homo sapiens GN=HBB PE=1 SV=2 - [HBB_HUMAN]	147	16	7.28	3043	HBB	hemoglobin, beta	0	0	0	12	12	10	0	0	0	0
P69905	P69905	Hemoglobin subunit alpha OS=Homo sapiens GN=HBA1 PE=1 SV=2 - [HBA_HUMAN]	142	15.2	8.68	3039 /// 3040	HBA1 /// HBA2	hemoglobin, alpha 1 /// hemoglobin, alpha 2	7	4	4	12	9	10	14	8	0	0
P78363	P78363	Retinal-specific ATP-binding cassette transporter OS=Homo sapiens GN=ABCA4 PE=1 SV=3 - [ABCA4_HUMAN]	2273	255.8	6.29	24	ABCA4	ATP-binding cassette, sub-family A (ABC1), member 4	1	0	0	0	0	0	0	0	0	0
Q01518	Q01518	Adenylyl cyclase-associated protein 1 OS=Homo sapiens GN=CAP1 PE=1 SV=5 - [CAP1_HUMAN]	475	51.9	8.06	10487	CAP1	CAP, adenylate cyclase-associated protein 1 (yeast)	0	0	0	1	1	1	0	0	0	0
Q02224	Q02224-3	Isoform 3 of Centromere-associated protein E OS=Homo sapiens GN=CENPE - [CENPE_HUMAN]	2580	301.6	5.57	1062	CENPE	centromere protein E, 312kDa	0	0	0	0	0	3	0	0	0	0
Q03591	Q03591	Complement factor H-related protein 1 OS=Homo sapiens GN=CFHR1 PE=1 SV=2 - [FHR1_HUMAN]	330	37.6	7.39	3078	CFHR1	complement factor H-related 1	16	16	15	0	0	0	0	0	0	0
Q04206	Q04206-2	Isoform 2 of Transcription factor p65 OS=Homo sapiens GN=RELA - [TF65_HUMAN]	537	58.8	5.91	5970	RELA	v-rel avian reticuloendotheliosis viral oncogene homolog A	0	0	1	0	0	0	0	0	0	0
Q08380	Q08380	Galectin-3-binding protein OS=Homo sapiens GN=LGALS3BP PE=1 SV=1 - [LG3BP_HUMAN]	585	65.3	5.27	3959	LGALS3BP	lectin, galactoside-binding, soluble, 3 binding protein	0	0	0	1	0	0	0	0	0	0
Q12802	Q12802-5	Isoform 4 of A-kinase anchor protein 13 OS=Homo sapiens GN=AKAP13 - [AKP13_HUMAN]	179	20	4.89	11214	AKAP13	A kinase (PRKA) anchor protein 13	0	0	0	0	0	0	0	1	0	0
Q12950	Q12950	Forkhead box protein D4 OS=Homo sapiens GN=FOXD4 PE=2 SV=4 - [FOXD4_HUMAN]	439	47.3	9.19	2298	FOXD4	forkhead box D4	0	0	2	0	0	0	0	0	0	0
Q13201	Q13201	Multimerin-1 OS=Homo sapiens GN=MMRN1 PE=1 SV=3 - [MMRN1_HUMAN]	1228	138	7.93	22915	MMRN1	multimerin 1	11	7	10	9	10	10	0	0	0	0
Q13724	Q13724	Mannosyl-oligosaccharide glucosidase OS=Homo sapiens GN=MOGS PE=1 SV=5 - [MOGS_HUMAN]	837	91.9	8.9	7841	MOGS	mannosyl-oligosaccharide glucosidase	1	0	0	0	0	0	0	0	0	0
Q14005	Q14005-2	Isoform 2 of Pro-interleukin-16 OS=Homo sapiens GN=IL16 - [IL16_HUMAN]	1331	141.6	8.06	3603	IL16	interleukin 16	0	0	0	0	0	0	1	0	0	0
Q14511	Q14511	Enhancer of filamentation 1 OS=Homo sapiens GN=NEDD9 PE=1 SV=1 - [CASL_HUMAN]	834	92.8	6.7	4739	NEDD9	neural precursor cell expressed, developmentally down-regulated 9	0	1	2	0	0	0	0	0	0	0
Q14573	Q14573	Inositol 1,4,5-trisphosphate receptor type 3 OS=Homo sapiens GN=ITPR3 PE=1 SV=2 - [ITPR3_HUMAN]	2671	303.9	6.48	3710	ITPR3	inositol 1,4,5-trisphosphate receptor, type 3	0	0	0	0	0	1	0	0	0	0
Q14624	Q14624 /// Q14624-2	Inter-alpha-trypsin inhibitor heavy chain H4 OS=Homo sapiens GN=ITIH4 PE=1 SV=4 - [ITIH4_HUMAN] /// Isoform 2 of Inter-alpha-trypsin inhibitor heavy chain H4 OS=Homo sapiens GN=ITIH4 - [ITIH4_HUMAN]	930 /// 914	103.3 /// 101.2	6.98 /// 6.65	3700	ITIH4	inter-alpha-trypsin inhibitor heavy chain family, member 4	43	29	37	2	1	2	0	7	0	0
Q14766	Q14766-3	Isoform 3 of Latent-transforming growth factor beta-binding protein 1 OS=Homo sapiens GN=LTBP1 - [LTBP1_HUMAN]	1342	147.1	4.89	4052	LTBP1	latent transforming growth factor beta binding protein 1	2	0	2	0	0	0	0	0	0	0
Q15154	Q15154-3	Isoform 3 of Pericentriolar material 1 protein OS=Homo sapiens GN=PCM1 - [PCM1_HUMAN]	530	59.2	5.85	5108	PCM1	pericentriolar material 1	0	0	0	0	1	0	0	0	0	0
Q15404	Q15404	Ras suppressor protein 1 OS=Homo sapiens GN=RSU1 PE=1 SV=3 - [RSU1_HUMAN]	277	31.5	8.65	6251	RSU1	Ras suppressor protein 1	0	0	0	0	1	0	0	0	0	0
Q15582	Q15582	Transforming growth factor-beta-induced protein ig-h3 OS=Homo sapiens GN=TGFBI PE=1 SV=1 - [BGH3_HUMAN]	683	74.6	7.71	7045	TGFBI	transforming growth factor, beta-induced, 68kDa	0	0	1	0	0	0	0	0	0	0
Q15596	Q15596	Nuclear receptor coactivator 2 OS=Homo sapiens GN=NCOA2 PE=1 SV=2 - [NCOA2_HUMAN]	1464	159.1	6.64	10499	NCOA2	nuclear receptor coactivator 2	0	0	0	0	1	0	0	0	0	0
Q15772	Q15772-1	Isoform 1 of Striated muscle preferentially expressed protein kinase OS=Homo sapiens GN=SPEG - [SPEG_HUMAN]	3223	348.7	8.35	10290	SPEG	SPEG complex locus	0	0	0	6	0	0	0	0	0	0
Q16610	Q16610-2	Isoform 2 of Extracellular matrix protein 1 OS=Homo sapiens GN=ECM1 - [ECM1_HUMAN]	415	46.1	6.39	1893	ECM1	extracellular matrix protein 1	1	2	1	0	0	0	0	0	0	0
Q16667	Q16667-2	Isoform 2 of Cyclin-dependent kinase inhibitor 3 OS=Homo sapiens GN=CDKN3 - [CDKN3_HUMAN]	172	19.3	8.02	1033	CDKN3	cyclin-dependent kinase inhibitor 3	0	0	0	0	2	0	0	0	0	0
Q2M3G0	Q2M3G0	ATP-binding cassette sub-family B member 5 OS=Homo sapiens GN=ABCB5 PE=1 SV=3 - [ABCB5_HUMAN]	812	89.8	7.94	340273	ABCB5	ATP-binding cassette, sub-family B (MDR/TAP), member 5	0	0	0	0	1	0	0	0	0	0
Q2V2M9	Q2V2M9-2	Isoform 2 of FH1/FH2 domain-containing protein 3 OS=Homo sapiens GN=FHOD3 - [FHOD3_HUMAN]	1401	156.7	5.88	80206	FHOD3	formin homology 2 domain containing 3	1	0	0	0	0	0	0	0	0	0
Q32P41	Q32P41	tRNA (guanine(37)-N1)-methyltransferase OS=Homo sapiens GN=TRMT5 PE=1 SV=2 - [TRM5_HUMAN]	509	58.2	8.62	57570	TRMT5	tRNA methyltransferase 5	0	0	1	0	0	0	0	0	0	0
Q3KR16	Q3KR16-3	Isoform 3 of Pleckstrin homology domain-containing family G member 6 OS=Homo sapiens GN=PLEKHG6 - [PKHG6_HUMAN]	320	35.5	5.63	55200	PLEKHG6	pleckstrin homology domain containing, family G (with RhoGef domain) member 6	0	1	0	0	0	0	0	0	0	0
Q562R1	Q562R1	Beta-actin-like protein 2 OS=Homo sapiens GN=ACTBL2 PE=1 SV=2 - [ACTBL_HUMAN]	376	42	5.59	345651	ACTBL2	actin, beta-like 2	0	0	14	0	0	0	0	0	0	0
Q58FF3	Q58FF3	Putative endoplasmin-like protein OS=Homo sapiens GN=HSP90B2P PE=5 SV=1 - [ENPLL_HUMAN]	399	45.8	5.26	NA	NA	NA	0	0	0	0	1	0	0	0	0	0
Q5TKA1	Q5TKA1	Protein lin-9 homolog OS=Homo sapiens GN=LIN9 PE=1 SV=1 - [LIN9_HUMAN]	542	61.9	9.04	286826	LIN9	lin-9 homolog (C. elegans)	0	1	0	0	0	0	0	0	0	0
Q5VVP1	Q5VVP1	Protein FAM75A6 OS=Homo sapiens GN=FAM75A6 PE=1 SV=1 - [F75A6_HUMAN]	1343	147.7	8.7	389730	SPATA31A6	SPATA31 subfamily A, member 6	0	0	1	0	0	0	0	0	0	0
Q5XKE5	Q5XKE5	Keratin, type II cytoskeletal 79 OS=Homo sapiens GN=KRT79 PE=1 SV=2 - [K2C79_HUMAN]	535	57.8	7.2	338785	KRT79	keratin 79	0	1	0	0	0	0	0	0	0	0
Q6NXT2	Q6NXT2	Histone H3.3C OS=Homo sapiens GN=H3F3C PE=1 SV=3 - [H3C_HUMAN]	135	15.2	11.11	440093	H3F3C	H3 histone, family 3C	0	0	0	1	0	2	0	0	0	0
Q6P387	Q6P387-2	Isoform 2 of Uncharacterized protein C16orf46 OS=Homo sapiens GN=C16orf46 - [CP046_HUMAN]	388	42.7	8.75	123775	C16orf46	chromosome 16 open reading frame 46	0	0	0	0	0	0	1	0	0	0
Q6PCE3	Q6PCE3	Glucose 1,6-bisphosphate synthase OS=Homo sapiens GN=PGM2L1 PE=1 SV=3 - [PGM2L_HUMAN]	622	70.4	7.15	283209	PGM2L1	phosphoglucomutase 2-like 1	2	0	0	0	0	0	0	0	0	0
Q6UB98	Q6UB98-2	Isoform 2 of Ankyrin repeat domain-containing protein 12 OS=Homo sapiens GN=ANKRD12 - [ANR12_HUMAN]	2039	232.9	7.06	23253	ANKRD12	ankyrin repeat domain 12	0	2	0	0	0	0	0	0	0	0
Q6Y7W6	Q6Y7W6	PERQ amino acid-rich with GYF domain-containing protein 2 OS=Homo sapiens GN=GIGYF2 PE=1 SV=1 - [PERQ2_HUMAN]	1299	150	5.54	26058	GIGYF2	GRB10 interacting GYF protein 2	0	0	1	0	0	0	0	0	0	0
Q6ZRV2	Q6ZRV2	Protein FAM83H OS=Homo sapiens GN=FAM83H PE=1 SV=3 - [FA83H_HUMAN]	1179	127	6.98	286077	FAM83H	family with sequence similarity 83, member H	0	0	1	0	0	0	0	0	0	0
Q76FK4	Q76FK4-3	Isoform 3 of Nucleolar protein 8 OS=Homo sapiens GN=NOL8 - [NOL8_HUMAN]	1041	117.4	6.92	55035	NOL8	nucleolar protein 8	2	2	1	0	0	0	0	0	0	0
Q7RTS6	Q7RTS6	Otopetrin-2 OS=Homo sapiens GN=OTOP2 PE=2 SV=3 - [OTOP2_HUMAN]	562	62.2	7.39	92736	OTOP2	otopetrin 2	0	0	0	0	0	0	2	0	0	0
Q7Z408	Q7Z408	CUB and sushi domain-containing protein 2 OS=Homo sapiens GN=CSMD2 PE=1 SV=2 - [CSMD2_HUMAN]	3487	379.8	6.09	114784	CSMD2	CUB and Sushi multiple domains 2	0	0	0	0	0	0	1	0	0	0
Q7Z589	Q7Z589-2	Isoform 2 of Protein EMSY OS=Homo sapiens GN=EMSY - [EMSY_HUMAN]	1155	123.8	9.42	56946	C11orf30	chromosome 11 open reading frame 30	0	0	0	0	0	1	0	0	0	0
Q86UC2	Q86UC2	Radial spoke head protein 3 homolog OS=Homo sapiens GN=RSPH3 PE=2 SV=1 - [RSPH3_HUMAN]	560	63.6	5.69	83861	RSPH3	radial spoke 3 homolog (Chlamydomonas)	0	0	0	0	1	0	0	0	0	0
Q86UX7	Q86UX7-2	Isoform 2 of Fermitin family homolog 3 OS=Homo sapiens GN=FERMT3 - [URP2_HUMAN]	663	75.4	6.77	83706	FERMT3	fermitin family member 3	0	0	0	19	23	24	0	0	0	0
Q86W28	Q86W28-2	Isoform 2 of NACHT, LRR and PYD domains-containing protein 8 OS=Homo sapiens GN=NLRP8 - [NALP8_HUMAN]	1029	117.3	8.05	126205	NLRP8	NLR family, pyrin domain containing 8	0	0	1	0	0	0	0	0	0	0
Q86VF7	Q86VF7-4	Isoform 4 of Nebulin-related-anchoring protein OS=Homo sapiens GN=NRAP - [NRAP_HUMAN]	1695	192.9	9.2	4892	NRAP	nebulin-related anchoring protein	1	0	0	0	0	0	0	0	0	0
Q8IYL9	Q8IYL9	Psychosine receptor OS=Homo sapiens GN=GPR65 PE=1 SV=1 - [PSYR_HUMAN]	337	39.3	7.85	8477	GPR65	G protein-coupled receptor 65	0	0	0	1	0	1	0	0	0	0
Q8IZC6	Q8IZC6-3	Isoform 3 of Collagen alpha-1(XXVII) chain OS=Homo sapiens GN=COL27A1 - [CORA1_HUMAN]	703	73.1	11.09	85301	COL27A1	collagen, type XXVII, alpha 1	1	0	0	0	0	0	0	0	0	0
Q8N137	Q8N137-4	Isoform 4 of Centrobin OS=Homo sapiens GN=CNTROB - [CNTRB_HUMAN]	554	63.3	5.3	116840	CNTROB	centrobin, centrosomal BRCA2 interacting protein	1	0	0	0	0	0	0	0	0	0
Q8N239	Q8N239	Kelch-like protein 34 OS=Homo sapiens GN=KLHL34 PE=2 SV=1 - [KLH34_HUMAN]	644	70.6	5.6	257240	KLHL34	kelch-like family member 34	0	0	0	1	0	0	0	0	0	0
Q8NA29	Q8NA29-3	Isoform 3 of Major facilitator superfamily domain-containing protein 2A OS=Homo sapiens GN=MFSD2A - [MFS2A_HUMAN]	458	50.2	7.81	84879	MFSD2A	major facilitator superfamily domain containing 2A	0	1	0	0	0	0	0	0	0	0
Q8NA92	Q8NA92	THAP domain-containing protein 8 OS=Homo sapiens GN=THAP8 PE=2 SV=1 - [THAP8_HUMAN]	274	30.1	10.2	199745	THAP8	THAP domain containing 8	1	0	0	0	0	0	0	0	0	0
Q8NE62	Q8NE62	Choline dehydrogenase, mitochondrial OS=Homo sapiens GN=CHDH PE=2 SV=2 - [CHDH_HUMAN]	594	65.3	8.28	55349	CHDH	choline dehydrogenase	0	1	1	0	0	0	0	0	0	0
Q8NF91	Q8NF91-5	Isoform 5 of Nesprin-1 OS=Homo sapiens GN=SYNE1 - [SYNE1_HUMAN]	1443	167.1	6.54	23345	SYNE1	spectrin repeat containing, nuclear envelope 1	1	0	0	0	0	0	0	0	0	0
Q8NHU6	Q8NHU6-3	Isoform 3 of Tudor domain-containing protein 7 OS=Homo sapiens GN=TDRD7 - [TDRD7_HUMAN]	418	47.5	6.79	23424	TDRD7	tudor domain containing 7	0	2	0	0	0	0	0	0	0	0
Q8TAP6	Q8TAP6	Centrosomal protein of 76 kDa OS=Homo sapiens GN=CEP76 PE=1 SV=1 - [CEP76_HUMAN]	659	74.4	6.74	79959	CEP76	centrosomal protein 76kDa	0	0	0	0	0	2	0	0	0	0
Q8TD43	Q8TD43-2	Isoform 2 of Transient receptor potential cation channel subfamily M member 4 OS=Homo sapiens GN=TRPM4 - [TRPM4_HUMAN]	1040	115.5	8	54795	TRPM4	transient receptor potential cation channel, subfamily M, member 4	0	0	0	0	1	0	0	1	0	0
Q8WUI4	Q8WUI4-10	Isoform 10 of Histone deacetylase 7 OS=Homo sapiens GN=HDAC7 - [HDAC7_HUMAN]	614	66.1	6.57	51564	HDAC7	histone deacetylase 7	0	0	0	2	2	2	0	0	0	0
Q8WV24	Q8WV24	Pleckstrin homology-like domain family A member 1 OS=Homo sapiens GN=PHLDA1 PE=1 SV=4 - [PHLA1_HUMAN]	401	45	9.89	22822	PHLDA1	pleckstrin homology-like domain, family A, member 1	0	0	0	0	0	0	4	4	0	0
Q8WXI7	Q8WXI7	Mucin-16 OS=Homo sapiens GN=MUC16 PE=1 SV=2 - [MUC16_HUMAN]	22152	2351.2	6	94025	MUC16	mucin 16, cell surface associated	0	0	0	1	0	0	0	0	0	0
Q8WXS4	Q8WXS4	Voltage-dependent calcium channel gamma-like subunit OS=Homo sapiens GN=TMEM37 PE=2 SV=2 - [CCGL_HUMAN]	190	20.9	7.72	140738	TMEM37	transmembrane protein 37	0	0	0	0	0	1	0	0	0	0
Q92620	Q92620	Pre-mRNA-splicing factor ATP-dependent RNA helicase PRP16 OS=Homo sapiens GN=DHX38 PE=1 SV=2 - [PRP16_HUMAN]	1227	140.4	6.54	9785	DHX38	DEAH (Asp-Glu-Ala-His) box polypeptide 38	0	0	0	2	0	0	0	0	0	0
Q92954	Q92954-5	Isoform E of Proteoglycan 4 OS=Homo sapiens GN=PRG4 - [PRG4_HUMAN]	933	102.4	9.63	10216	PRG4	proteoglycan 4	1	3	3	0	0	0	0	0	0	0
Q96EY7	Q96EY7-2	Isoform 2 of Pentatricopeptide repeat-containing protein 3, mitochondrial OS=Homo sapiens GN=PTCD3 - [PTCD3_HUMAN]	280	31.8	5.3	55037	PTCD3	pentatricopeptide repeat domain 3	0	1	0	0	0	0	0	0	0	0
Q96F44	Q96F44-2	Isoform 2 of E3 ubiquitin-protein ligase TRIM11 OS=Homo sapiens GN=TRIM11 - [TRI11_HUMAN]	385	42.9	6.39	81559	TRIM11	tripartite motif containing 11	0	0	1	0	0	0	0	0	0	0
Q96GX5	Q96GX5-2	Isoform 2 of Serine/threonine-protein kinase greatwall OS=Homo sapiens GN=MASTL - [GWL_HUMAN]	840	92.8	6.13	84930	MASTL	microtubule associated serine/threonine kinase-like	1	0	4	3	8	9	0	0	0	0
Q96HR3	Q96HR3	Mediator of RNA polymerase II transcription subunit 30 OS=Homo sapiens GN=MED30 PE=1 SV=1 - [MED30_HUMAN]	178	20.3	8.27	90390	MED30	mediator complex subunit 30	8	6	0	0	0	0	0	0	0	0
Q96IY1	Q96IY1	Kinetochore-associated protein NSL1 homolog OS=Homo sapiens GN=NSL1 PE=1 SV=3 - [NSL1_HUMAN]	281	32.1	6.79	25936	NSL1	NSL1, MIS12 kinetochore complex component	1	0	0	0	0	0	0	0	0	0
Q96JI7	Q96JI7-2	Isoform 2 of Spatacsin OS=Homo sapiens GN=SPG11 - [SPTCS_HUMAN]	2079	236.3	5.67	80208	SPG11	spastic paraplegia 11 (autosomal recessive)	0	0	0	1	0	0	0	0	0	0
Q96L93	Q96L93-2	Isoform 2 of Kinesin-like protein KIF16B OS=Homo sapiens GN=KIF16B - [KI16B_HUMAN]	1392	159.7	5.68	55614	KIF16B	kinesin family member 16B	0	0	0	0	0	0	0	1	0	0
Q96P31	Q96P31-4	Isoform 4 of Fc receptor-like protein 3 OS=Homo sapiens GN=FCRL3 - [FCRL3_HUMAN]	189	21.4	8.6	115352	FCRL3	Fc receptor-like 3	0	0	0	0	0	0	0	2	0	0
Q96PD5	Q96PD5	N-acetylmuramoyl-L-alanine amidase OS=Homo sapiens GN=PGLYRP2 PE=1 SV=1 - [PGRP2_HUMAN]	576	62.2	7.55	114770	PGLYRP2	peptidoglycan recognition protein 2	4	4	4	0	0	0	0	0	0	0
Q96PL1	Q96PL1	Secretoglobin family 3A member 2 OS=Homo sapiens GN=SCGB3A2 PE=1 SV=1 - [SG3A2_HUMAN]	93	10.2	7.28	117156	SCGB3A2	secretoglobin, family 3A, member 2	1	0	0	0	0	0	0	0	0	0
Q96PY5	Q96PY5	Formin-like protein 2 OS=Homo sapiens GN=FMNL2 PE=1 SV=3 - [FMNL2_HUMAN]	1086	123.2	7.4	114793	FMNL2	formin-like 2	0	0	0	0	0	1	0	0	0	0
Q96Q15	Q96Q15-4	Isoform 4 of Serine/threonine-protein kinase SMG1 OS=Homo sapiens GN=SMG1 - [SMG1_HUMAN]	2392	269.3	6.19	23049	SMG1	SMG1 phosphatidylinositol 3-kinase-related kinase	0	0	0	0	1	0	0	0	0	0
Q96R84	Q96R84	Putative olfactory receptor 1F2 OS=Homo sapiens GN=OR1F2P PE=5 SV=2 - [OR1F2_HUMAN]	312	34.9	8.6	NA	NA	NA	0	2	0	0	0	0	0	0	0	0
Q96RU8	Q96RU8	Tribbles homolog 1 OS=Homo sapiens GN=TRIB1 PE=1 SV=2 - [TRIB1_HUMAN]	372	41	7.28	10221	TRIB1	tribbles homolog 1 (Drosophila)	1	1	2	0	0	0	0	0	0	0
Q96SL1	Q96SL1-2	Isoform 2 of Disrupted in renal carcinoma protein 2 OS=Homo sapiens GN=DIRC2 - [DIRC2_HUMAN]	411	44.1	9.32	84925	DIRC2	disrupted in renal carcinoma 2	0	0	0	0	0	1	0	0	0	0
Q99466	Q99466-2	Isoform 2 of Neurogenic locus notch homolog protein 4 OS=Homo sapiens GN=NOTCH4 - [NOTC4_HUMAN]	589	61.2	7.58	4855	NOTCH4	notch 4	0	0	1	0	0	0	0	0	0	0
Q9BQE3	Q9BQE3	Tubulin alpha-1C chain OS=Homo sapiens GN=TUBA1C PE=1 SV=1 - [TBA1C_HUMAN]	449	49.9	5.1	84790	TUBA1C	tubulin, alpha 1c	0	0	0	10	0	0	0	0	0	0
Q9BV73	Q9BV73-2	Isoform 2 of Centrosome-associated protein CEP250 OS=Homo sapiens GN=CEP250 - [CP250_HUMAN]	2386	274.2	5.03	11190	CEP250	centrosomal protein 250kDa	0	0	0	1	0	0	0	0	0	0
Q9BXJ8	Q9BXJ8-2	Isoform 2 of Transmembrane protein 120A OS=Homo sapiens GN=TMEM120A - [T120A_HUMAN]	322	35.9	8.43	83862	TMEM120A	transmembrane protein 120A	0	0	0	1	0	0	0	0	0	0
Q9H299	Q9H299	SH3 domain-binding glutamic acid-rich-like protein 3 OS=Homo sapiens GN=SH3BGRL3 PE=1 SV=1 - [SH3L3_HUMAN]	93	10.4	4.93	83442	SH3BGRL3	SH3 domain binding glutamic acid-rich protein like 3	0	0	0	9	5	4	0	0	0	0
Q9H2A2	Q9H2A2-2	Isoform 2 of Aldehyde dehydrogenase family 8 member A1 OS=Homo sapiens GN=ALDH8A1 - [AL8A1_HUMAN]	433	47.3	6.37	64577	ALDH8A1	aldehyde dehydrogenase 8 family, member A1	0	0	0	0	0	0	0	1	0	0
Q9H2M9	Q9H2M9	Rab3 GTPase-activating protein non-catalytic subunit OS=Homo sapiens GN=RAB3GAP2 PE=1 SV=1 - [RBGPR_HUMAN]	1393	155.9	5.62	25782	RAB3GAP2	RAB3 GTPase activating protein subunit 2 (non-catalytic)	0	2	0	0	0	0	0	0	0	0
Q9H497	Q9H497-2	Isoform 2 of Torsin-3A OS=Homo sapiens GN=TOR3A - [TOR3A_HUMAN]	336	38.8	6.28	64222	TOR3A	torsin family 3, member A	0	0	0	0	0	0	1	0	0	0
Q9H4B7	Q9H4B7	Tubulin beta-1 chain OS=Homo sapiens GN=TUBB1 PE=1 SV=1 - [TBB1_HUMAN]	451	50.3	5.17	81027	TUBB1	tubulin, beta 1 class VI	0	0	0	7	6	6	0	0	0	0
Q9H4I3	Q9H4I3-2	Isoform 2 of TraB domain-containing protein OS=Homo sapiens GN=TRABD - [TRABD_HUMAN]	330	37.1	7.44	80305	TRABD	TraB domain containing	0	0	0	0	0	1	0	0	0	0
Q9HC10	Q9HC10-2	Isoform 2 of Otoferlin OS=Homo sapiens GN=OTOF - [OTOF_HUMAN]	1230	140.2	6.24	9381	OTOF	otoferlin	2	1	2	0	0	0	0	0	0	0
Q9NRL2	Q9NRL2-2	Isoform 2 of Bromodomain adjacent to zinc finger domain protein 1A OS=Homo sapiens GN=BAZ1A - [BAZ1A_HUMAN]	1524	175.3	6.81	11177	BAZ1A	bromodomain adjacent to zinc finger domain, 1A	0	1	1	0	0	0	0	0	0	0
Q9NSV4	Q9NSV4-2	Isoform 2 of Protein diaphanous homolog 3 OS=Homo sapiens GN=DIAPH3 - [DIAP3_HUMAN]	691	79.4	5.85	81624	DIAPH3	diaphanous-related formin 3	0	0	0	0	0	0	1	0	0	0
Q9NU22	Q9NU22	Midasin OS=Homo sapiens GN=MDN1 PE=1 SV=2 - [MDN1_HUMAN]	5596	632.4	5.68	23195	MDN1	MDN1, midasin homolog (yeast)	0	0	0	0	1	0	0	0	0	0
Q9NWB7	Q9NWB7	Intraflagellar transport protein 57 homolog OS=Homo sapiens GN=IFT57 PE=1 SV=1 - [IFT57_HUMAN]	429	49.1	4.98	55081	IFT57	intraflagellar transport 57 homolog (Chlamydomonas)	0	0	0	1	0	1	0	0	0	0
Q9NWS1	Q9NWS1-6	Isoform 6 of PARP1-binding protein OS=Homo sapiens GN=C12orf48 - [PR1BP_HUMAN]	297	33.8	7.33	55010	PARPBP	PARP1 binding protein	0	0	2	0	0	0	0	0	0	0
Q9P278	Q9P278	Folliculin-interacting protein 2 OS=Homo sapiens GN=FNIP2 PE=1 SV=2 - [FNIP2_HUMAN]	1114	122	6.62	57600	FNIP2	folliculin interacting protein 2	0	0	1	0	0	0	0	0	0	0
Q9P2E5	Q9P2E5-2	Isoform 2 of Chondroitin sulfate glucuronyltransferase OS=Homo sapiens GN=CHPF2 - [CHPF2_HUMAN]	666	74.5	8.59	54480	CHPF2	chondroitin polymerizing factor 2	0	0	1	0	0	0	0	0	0	0
Q9UBL0	Q9UBL0-4	Isoform 4 of cAMP-regulated phosphoprotein 21 OS=Homo sapiens GN=ARPP21 - [ARP21_HUMAN]	793	86.1	6.8	10777	ARPP21	cAMP-regulated phosphoprotein, 21kDa	1	0	0	0	0	0	0	0	0	0
Q9UBZ9	Q9UBZ9-2	Isoform 2 of DNA repair protein REV1 OS=Homo sapiens GN=REV1 - [REV1_HUMAN]	1250	138.1	8.51	51455	REV1	REV1, polymerase (DNA directed)	0	0	0	0	0	0	8	0	0	0
Q9UGJ0	Q9UGJ0-2	Isoform B of 5'-AMP-activated protein kinase subunit gamma-2 OS=Homo sapiens GN=PRKAG2 - [AAKG2_HUMAN]	328	37.5	6.3	51422	PRKAG2	protein kinase, AMP-activated, gamma 2 non-catalytic subunit	0	0	2	0	2	1	0	0	0	0
Q9UK55	Q9UK55	Protein Z-dependent protease inhibitor OS=Homo sapiens GN=SERPINA10 PE=1 SV=1 - [ZPI_HUMAN]	444	50.7	8.27	51156	SERPINA10	serpin peptidase inhibitor, clade A (alpha-1 antiproteinase, antitrypsin), member 10	4	2	2	0	0	0	0	0	0	0
Q9UKM9	Q9UKM9-2	Isoform 1 of RNA-binding protein Raly OS=Homo sapiens GN=RALY - [RALY_HUMAN]	290	30.3	9.63	22913	RALY	RALY heterogeneous nuclear ribonucleoprotein	1	0	0	0	0	0	0	0	0	0
Q9Y490	Q9Y490	Talin-1 OS=Homo sapiens GN=TLN1 PE=1 SV=3 - [TLN1_HUMAN]	2541	269.6	6.07	7094	TLN1	talin 1	11	14	20	105	109	91	0	0	0	0
