# Supplementary material for: Proteomics Analysis Reveals Distinct Corona Composition on Magnetic Nanoparticles with Different Surface Coatings: Implications for Interactions with Primary Human Macrophages
Source: PLoS One. 2015 Oct 7;10(10):e0129008. doi: 10.1371/journal.pone.0129008 (PMC4596693; doi:10.1371/journal.pone.0129008)
Supplement: S2 Table — Data was filtered and counts-based analysis of 167 proteins carried out using R/Bioconductor limma/voom method, as described in material an methods. Comparisons included CSNPs versus plasma (csnp: csnp_vs_plasma), nanomag-D-spio versus plasma (nmag: nmag_vs_plasma), and CSNPs versus nanomag-D-spio (csnp.nmag: csnp_vs_nmag); Interpretation of the results: 1 = increased in comparison, 0 = not significant, -1 decreased in comparison. Threshold for statistical significance was set at q<0.05. Columns: A = log2 overall average of counts, Coef. = log2 fold-change for a comparison, t. = moderated t-statistic value for a comparison, p.value = p-value (limma/eBayes) for a comparison, p.value.adj = multiple testing adjusted p-value for a comparison, F = ANOVA F-statistic for the study, F.p.value = p.value of the F-statistic, F.p.value.adj = adjusted p-value of the F-statistic. (XLSX) [file pone.0129008.s008.xlsx]

## Sheet: S2_Table
# S2_Table. Statistical analysis of differential protein compositions identified in the respective nanoparticles’ coronas by quantitative label-free LC-MS.
#
Uniprot	Description	Symbol	GeneName	Csnp_vs_Plasma	Nmag_vs_Plasma	Csnp_vs_Nmag	A	Coef.csnp	Coef.Nmag	Coef.csnp.nmag	t.csnp	t.Nmag	t.csnp.nmag	p.value.csnp	p.value.Nmag	p.value.csnp.nmag	p.value.adj.csnp	p.value.adj.Nmag	p.value.adj.csnp.nmag	F	F.p.value	F.p.value.adj
P07996	Thrombospondin-1 OS=Homo sapiens GN=THBS1 PE=1 SV=2 - [TSP1_HUMAN]	THBS1	thrombospondin 1	1	1	0	12.65	6.311	5.688	0.623	26.22	23.32	5.09	0	0	0.00143	2e-06	4e-06	0.003027	393.95	0	2e-06
P00748	Coagulation factor XII OS=Homo sapiens GN=F12 PE=1 SV=3 - [FA12_HUMAN]	F12	coagulation factor XII (Hageman factor)	1	0	1	10	5.536	-0.613	6.149	21.65	-2.01	28.44	0	0.08452	0	4e-06	0.119611	1e-06	448.68	0	2e-06
P01042	Isoform LMW of Kininogen-1 OS=Homo sapiens GN=KNG1 - [KNG1_HUMAN] /// Kininogen-1 OS=Homo sapiens GN=KNG1 PE=1 SV=2 - [KNG1_HUMAN]	KNG1	kininogen 1	1	1	-1	14.81	2.64	3.849	-1.209	3.84	5.79	-3.11	0.00681	0.00076	0.01792	0.015168	0.00172	0.029624	18.55	0.00181	0.002795
P02775	Platelet basic protein OS=Homo sapiens GN=PPBP PE=1 SV=3 - [CXCL7_HUMAN]	PPBP	pro-platelet basic protein (chemokine (C-X-C motif) ligand 7)	0	1	-1	12.95	-0.025	1.634	-1.659	-0.06	3.98	-4.98	0.95746	0.00573	0.00179	0.96323	0.01075	0.003682	14.14	0.00386	0.005602
P02776	Platelet factor 4 OS=Homo sapiens GN=PF4 PE=1 SV=2 - [PLF4_HUMAN]	PF4	platelet factor 4	1	1	0	12.14	5.158	5.464	-0.305	16.94	18.09	-1.8	0	0	0.11423	1e-05	7e-06	0.13626	193.14	0	7e-06
P06396	Isoform 2 of Gelsolin OS=Homo sapiens GN=GSN - [GELS_HUMAN]	GSN	gelsolin	1	1	0	11.88	4.935	5.011	-0.076	11.63	11.84	-0.31	1e-05	1e-05	0.7675	7e-05	5e-05	0.826916	86.06	1e-05	5.1e-05
Q03591	Complement factor H-related protein 1 OS=Homo sapiens GN=CFHR1 PE=1 SV=2 - [FHR1_HUMAN]	CFHR1	complement factor H-related 1	1	0	1	9.58	4.417	-0.613	5.029	17.52	-2.1	23.31	0	0.07368	0	1e-05	0.106081	2e-06	299.88	0	3e-06
P08514	Isoform 3 of Integrin alpha-IIb OS=Homo sapiens GN=ITGA2B - [ITA2B_HUMAN] /// Isoform 2 of Integrin alpha-IIb OS=Homo sapiens GN=ITGA2B - [ITA2B_HUMAN]	ITGA2B	integrin, alpha 2b (platelet glycoprotein IIb of IIb/IIIa complex, antigen CD41)	1	1	-1	12.92	5.345	7.377	-2.032	11.26	16.18	-8.89	1e-05	0	5e-05	8.5e-05	1.5e-05	0.000169	149.1	0	1.3e-05
P0CG04	Ig lambda-1 chain C regions OS=Homo sapiens GN=IGLC1 PE=1 SV=1 - [LAC1_HUMAN]	NA	NA	0	0	0	10.27	4.314	1.294	3.02	2.67	0.73	2.38	0.03304	0.49089	0.04991	0.064161	0.535806	0.071239	4.51	0.05717	0.071255
P59665	Neutrophil defensin 1 OS=Homo sapiens GN=DEFA1 PE=1 SV=1 - [DEF1_HUMAN]	DEFA1 /// DEFA1B	defensin, alpha 1 /// defensin, alpha 1B	1	1	0	11.08	4.192	3.63	0.562	17.33	14.75	3.46	0	0	0.01065	1e-05	1.8e-05	0.018149	166.18	0	9e-06
P23142	Isoform C of Fibulin-1 OS=Homo sapiens GN=FBLN1 - [FBLN1_HUMAN] /// Isoform A of Fibulin-1 OS=Homo sapiens GN=FBLN1 - [FBLN1_HUMAN]	FBLN1	fibulin 1	1	0	1	9.48	4.15	-0.613	4.762	8.5	-1.09	11.37	7e-05	0.31084	1e-05	0.000349	0.348393	4.7e-05	71.17	3e-05	8.2e-05
P02788	Lactotransferrin OS=Homo sapiens GN=LTF PE=1 SV=6 - [TRFL_HUMAN]	LTF	lactotransferrin	1	1	-1	12.87	5.328	7.265	-1.937	17.1	24.24	-12.81	0	0	0	1e-05	4e-06	2.3e-05	332.41	0	3e-06
P05452	Tetranectin OS=Homo sapiens GN=CLEC3B PE=1 SV=3 - [TETN_HUMAN]	CLEC3B	C-type lectin domain family 3, member B	1	0	1	10.03	4.073	0.947	3.126	6.06	1.29	5.92	0.00059	0.23914	0.00067	0.001852	0.271679	0.001542	24.98	0.00076	0.001281
P60709	Actin, cytoplasmic 1 OS=Homo sapiens GN=ACTB PE=1 SV=1 - [ACTB_HUMAN]	ACTB	actin, beta	1	1	-1	12.72	3.75	5.509	-1.759	5.51	8.5	-4.58	0.00101	8e-05	0.0028	0.002773	0.000247	0.005502	39.62	0.00019	0.00038
P02746	Complement C1q subcomponent subunit B OS=Homo sapiens GN=C1QB PE=1 SV=3 - [C1QB_HUMAN]	C1QB	complement component 1, q subcomponent, B chain	1	0	1	10.29	3.786	1.909	1.877	4.99	2.29	3.03	0.00176	0.05757	0.02001	0.004462	0.086618	0.032769	12.85	0.005	0.006897
P02649	Apolipoprotein E OS=Homo sapiens GN=APOE PE=1 SV=1 - [APOE_HUMAN]	APOE	apolipoprotein E	1	0	1	12.27	3.774	0.887	2.887	7.58	1.61	8.15	0.00015	0.15213	0.0001	0.000629	0.196942	0.000276	43.04	0.00014	0.000312
Q9Y490	Talin-1 OS=Homo sapiens GN=TLN1 PE=1 SV=3 - [TLN1_HUMAN]	TLN1	talin 1	1	1	-1	12.42	4.318	7.056	-2.739	11.26	19.63	-13.41	1e-05	0	0	7.5e-05	7e-06	1.9e-05	224.22	0	6e-06
Q13201	Multimerin-1 OS=Homo sapiens GN=MMRN1 PE=1 SV=3 - [MMRN1_HUMAN]	MMRN1	multimerin 1	1	1	0	10.93	3.679	3.726	-0.047	10.86	11.02	-0.21	1e-05	1e-05	0.84277	8.8e-05	6.6e-05	0.890906	74.81	2e-05	6.4e-05
P04196	Histidine-rich glycoprotein OS=Homo sapiens GN=HRG PE=1 SV=1 - [HRG_HUMAN]	HRG	histidine-rich glycoprotein	1	1	0	14.28	3.646	2.971	0.675	8.98	7.19	2.93	5e-05	0.00021	0.02286	0.000291	0.000583	0.037058	44.38	0.00013	0.000287
Q14624	Inter-alpha-trypsin inhibitor heavy chain H4 OS=Homo sapiens GN=ITIH4 PE=1 SV=4 - [ITIH4_HUMAN] /// Isoform 2 of Inter-alpha-trypsin inhibitor heavy chain H4 OS=Homo sapiens GN=ITIH4 - [ITIH4_HUMAN]	ITIH4	inter-alpha-trypsin inhibitor heavy chain family, member 4	1	0	1	11.28	3.552	-0.573	4.125	3.6	-0.49	4.88	0.00927	0.6365	0.00198	0.020365	0.668526	0.004041	13.01	0.00483	0.006727
P05546	Heparin cofactor 2 OS=Homo sapiens GN=SERPIND1 PE=1 SV=3 - [HEP2_HUMAN]	SERPIND1	serpin peptidase inhibitor, clade D (heparin cofactor), member 1	1	0	1	9.23	3.49	-0.613	4.103	13.79	-2.16	18.75	0	0.06781	0	2.4e-05	0.100158	4e-06	192	0	7e-06
P02747	Complement C1q subcomponent subunit C OS=Homo sapiens GN=C1QC PE=1 SV=3 - [C1QC_HUMAN]	C1QC	complement component 1, q subcomponent, C chain	1	1	0	10.42	3.49	2.552	0.938	13.67	9.42	4.69	0	3e-05	0.00226	2.4e-05	0.000131	0.004496	94.36	1e-05	3.4e-05
P02751	Isoform 10 of Fibronectin OS=Homo sapiens GN=FN1 - [FINC_HUMAN] /// Isoform 12 of Fibronectin OS=Homo sapiens GN=FN1 - [FINC_HUMAN] /// Isoform 4 of Fibronectin OS=Homo sapiens GN=FN1 - [FINC_HUMAN]	FN1	fibronectin 1	1	0	1	13.9	3.365	0.263	3.102	7.82	0.54	9.31	0.00013	0.60666	4e-05	0.000545	0.645305	0.000141	51.19	8e-05	0.000205
P04264	Keratin, type II cytoskeletal 1 OS=Homo sapiens GN=KRT1 PE=1 SV=6 - [K2C1_HUMAN]	KRT1	keratin 1	1	0	0	9.84	3.103	1.378	1.725	3.21	1.36	2.21	0.01552	0.21761	0.06437	0.0328	0.259576	0.082694	5.62	0.03653	0.046926
P03950	Angiogenin OS=Homo sapiens GN=ANG PE=1 SV=1 - [ANGI_HUMAN]	ANG	angiogenin, ribonuclease, RNase A family, 5	1	1	0	9.95	2.792	2.012	0.78	4.64	3.21	1.55	0.00261	0.01571	0.16691	0.006327	0.027327	0.1963	10.84	0.00782	0.0107
P21333	Isoform 2 of Filamin-A OS=Homo sapiens GN=FLNA - [FLNA_HUMAN]	FLNA	filamin A, alpha	1	1	-1	12.39	4.004	7.289	-3.284	9.6	18.87	-14.6	3e-05	0	0	0.000177	7e-06	1.4e-05	216.29	0	6e-06
P61626	Lysozyme C OS=Homo sapiens GN=LYZ PE=1 SV=1 - [LYSC_HUMAN]	LYZ	lysozyme	1	0	1	8.95	2.749	-0.613	3.362	8.7	-1.81	12.12	5e-05	0.11329	1e-05	0.000291	0.156355	3.3e-05	79.62	2e-05	5.6e-05
P03952	Plasma kallikrein OS=Homo sapiens GN=KLKB1 PE=1 SV=1 - [KLKB1_HUMAN]	KLKB1	kallikrein B, plasma (Fletcher factor) 1	1	1	-1	11.85	2.776	5.125	-2.349	4.91	9.77	-6.72	0.00192	3e-05	0.00032	0.004775	0.000131	0.000783	53.85	7e-05	0.000183
Q96PD5	N-acetylmuramoyl-L-alanine amidase OS=Homo sapiens GN=PGLYRP2 PE=1 SV=1 - [PGRP2_HUMAN]	PGLYRP2	peptidoglycan recognition protein 2	1	0	1	8.89	2.572	-0.613	3.185	9.6	-2.16	13.49	3e-05	0.06748	0	0.000176	0.100158	1.9e-05	98.3	1e-05	3.3e-05
P35579	Myosin-9 OS=Homo sapiens GN=MYH9 PE=1 SV=4 - [MYH9_HUMAN]	MYH9	myosin, heavy chain 9, non-muscle	1	1	-1	11.81	4.119	5.652	-1.533	11.62	16.65	-7.41	1e-05	0	0.00015	6.7e-05	1.2e-05	0.000392	148.69	0	1.2e-05
P08567	Pleckstrin OS=Homo sapiens GN=PLEK PE=1 SV=3 - [PLEK_HUMAN]	PLEK	pleckstrin	1	1	0	10.33	2.572	3.226	-0.653	5.87	7.71	-1.98	0.00063	0.00012	0.08896	0.001961	0.000355	0.109241	30.81	0.00035	0.000634
P13645	Keratin, type I cytoskeletal 10 OS=Homo sapiens GN=KRT10 PE=1 SV=6 - [K1C10_HUMAN]	KRT10	keratin 10	1	0	0	9.9	2.503	2.151	0.352	2.97	2.51	0.5	0.02177	0.04168	0.63437	0.04377	0.06566	0.692419	4.81	0.05023	0.063544
P02675	Fibrinogen beta chain OS=Homo sapiens GN=FGB PE=1 SV=2 - [FIBB_HUMAN]	FGB	fibrinogen beta chain	1	-1	1	14.22	2.188	-1.191	3.379	7.04	-3.21	11.87	0.00024	0.01564	1e-05	0.000874	0.027327	4.2e-05	71.38	3e-05	8.4e-05
P09493	Isoform 2 of Tropomyosin alpha-1 chain OS=Homo sapiens GN=TPM1 - [TPM1_HUMAN]	TPM1	tropomyosin 1 (alpha)	1	0	1	8.73	2.172	-0.613	2.784	6.41	-1.75	9.27	0.00037	0.12414	4e-05	0.001256	0.165847	0.00012	45.95	0.0001	0.000225
P18206	Isoform 1 of Vinculin OS=Homo sapiens GN=VCL - [VINC_HUMAN]	VCL	vinculin	1	1	-1	10.86	1.856	5.345	-3.489	2.99	9.93	-8.13	0.02108	3e-05	0.0001	0.042928	0.000129	0.000276	58.25	6e-05	0.000157
O14791	Apolipoprotein L1 OS=Homo sapiens GN=APOL1 PE=1 SV=5 - [APOL1_HUMAN]	APOL1	apolipoprotein L, 1	1	0	1	8.93	2.167	-0.092	2.259	3.59	-0.15	4.23	0.00947	0.8871	0.00422	0.020537	0.892439	0.007749	10.73	0.00802	0.010893
P00734	Prothrombin OS=Homo sapiens GN=F2 PE=1 SV=2 - [THRB_HUMAN]	F2	coagulation factor II (thrombin)	1	-1	1	11.35	2.064	-3.621	5.685	3.14	-4.26	8.17	0.01714	0.00406	0.0001	0.035779	0.007877	0.000276	33.83	0.0003	0.000564
P04114	Apolipoprotein B-100 OS=Homo sapiens GN=APOB PE=1 SV=2 - [APOB_HUMAN]	APOB	apolipoprotein B	1	0	1	12.95	2.06	-0.981	3.041	5.32	-2.17	8.69	0.00123	0.06837	7e-05	0.003262	0.100158	0.000198	38.53	0.0002	0.000402
Q9UK55	Protein Z-dependent protease inhibitor OS=Homo sapiens GN=SERPINA10 PE=1 SV=1 - [ZPI_HUMAN]	SERPINA10	serpin peptidase inhibitor, clade A (alpha-1 antiproteinase, antitrypsin), member 10	1	0	1	8.67	2.007	-0.613	2.62	5.37	-1.59	7.89	0.00106	0.15558	0.0001	0.002842	0.199864	0.000276	33.1	0.00027	0.000514
Q96HR3	Mediator of RNA polymerase II transcription subunit 30 OS=Homo sapiens GN=MED30 PE=1 SV=1 - [MED30_HUMAN]	MED30	mediator complex subunit 30	0	0	0	8.67	1.997	-0.613	2.61	1.63	-0.49	2.41	0.14789	0.64156	0.04839	0.216651	0.669626	0.069671	3.07	0.1124	0.129023
P02671	Isoform 2 of Fibrinogen alpha chain OS=Homo sapiens GN=FGA - [FIBA_HUMAN]	FGA	fibrinogen alpha chain	1	-1	1	15	1.942	-1.752	3.694	10.3	-7.46	19.69	2e-05	0.00015	0	0.00012	0.000432	4e-06	196.04	0	7e-06
P03951	Isoform 2 of Coagulation factor XI OS=Homo sapiens GN=F11 - [FA11_HUMAN] /// Coagulation factor XI OS=Homo sapiens GN=F11 PE=1 SV=1 - [FA11_HUMAN]	F11	coagulation factor XI	0	1	-1	10.72	1.705	5.164	-3.459	1.55	5.36	-4.53	0.16651	0.00118	0.00295	0.235246	0.002527	0.005729	17.4	0.00217	0.003295
Q92954	Isoform E of Proteoglycan 4 OS=Homo sapiens GN=PRG4 - [PRG4_HUMAN]	PRG4	proteoglycan 4	1	0	1	8.6	1.803	-0.613	2.416	3.98	-1.31	6.01	0.00539	0.23132	0.00055	0.012164	0.266412	0.001292	19.02	0.00151	0.002431
P02679	Isoform Gamma-A of Fibrinogen gamma chain OS=Homo sapiens GN=FGG - [FIBG_HUMAN]	FGG	fibrinogen gamma chain	1	-1	1	14.01	1.723	-2.21	3.933	8.63	-8.75	19.05	6e-05	5e-05	0	0.000297	0.000198	4e-06	183.52	0	7e-06
P13224	Platelet glycoprotein Ib beta chain OS=Homo sapiens GN=GP1BB PE=1 SV=1 - [GP1BB_HUMAN]	GP1BB	glycoprotein Ib (platelet), beta polypeptide	1	1	-1	10.69	2.572	4.188	-1.616	7.18	12.71	-6.35	0.00018	0	0.00039	0.000708	3.4e-05	0.000927	81.71	1e-05	5.3e-05
P04004	Vitronectin OS=Homo sapiens GN=VTN PE=1 SV=1 - [VTNC_HUMAN]	VTN	vitronectin	1	0	0	13.86	1.684	0.783	0.9	5.56	2.49	3.97	0.00092	0.04271	0.0057	0.002618	0.066661	0.010241	17.39	0.00209	0.0032
P00747	Plasminogen OS=Homo sapiens GN=PLG PE=1 SV=2 - [PLMN_HUMAN]	PLG	plasminogen	1	-1	1	11.17	1.561	-3.66	5.221	3.03	-5.62	9.67	0.01986	0.0009	3e-05	0.040944	0.001962	0.000118	47.81	0.0001	0.000239
P05106	Isoform Beta-3B of Integrin beta-3 OS=Homo sapiens GN=ITGB3 - [ITB3_HUMAN] /// Integrin beta-3 OS=Homo sapiens GN=ITGB3 PE=1 SV=2 - [ITB3_HUMAN]	ITGB3	integrin, beta 3 (platelet glycoprotein IIIa, antigen CD61)	0	1	-1	10.65	0.471	6.204	-5.733	0.48	7.46	-8.74	0.64534	0.00017	6e-05	0.699825	0.00049	0.000193	45.77	0.00012	0.000268
P02748	Complement component C9 OS=Homo sapiens GN=C9 PE=1 SV=2 - [CO9_HUMAN]	C9	complement component 9	0	0	1	9.47	1.497	-0.948	2.444	1.55	-0.93	2.76	0.16763	0.38266	0.02924	0.235246	0.423209	0.046507	3.87	0.07584	0.09112
P0C0L4	Complement C4-A OS=Homo sapiens GN=C4A PE=1 SV=1 - [CO4A_HUMAN]	C4A /// C4B	complement component 4A (Rodgers blood group) /// complement component 4B (Chido blood group)	1	0	1	13.51	1.482	-0.088	1.57	6.05	-0.33	7.76	0.00052	0.74849	0.00011	0.001699	0.76218	0.000301	33.9	0.00025	0.000483
Q76FK4	Isoform 3 of Nucleolar protein 8 OS=Homo sapiens GN=NOL8 - [NOL8_HUMAN]	NOL8	nucleolar protein 8	1	0	1	8.48	1.481	-0.613	2.094	4.08	-1.62	6.53	0.0047	0.14969	0.00033	0.011058	0.195304	0.000799	21.96	0.00097	0.001626
Q9HC10	Isoform 2 of Otoferlin OS=Homo sapiens GN=OTOF - [OTOF_HUMAN]	OTOF	otoferlin	1	0	1	8.48	1.478	-0.613	2.091	4.33	-1.72	6.92	0.00347	0.12939	0.00023	0.008289	0.171493	0.000573	24.69	0.00068	0.001174
P19823	Inter-alpha-trypsin inhibitor heavy chain H2 OS=Homo sapiens GN=ITIH2 PE=1 SV=2 - [ITIH2_HUMAN]	ITIH2	inter-alpha-trypsin inhibitor heavy chain 2	0	-1	1	10.73	1.17	-2.736	3.906	1.42	-2.88	5.15	0.20074	0.02461	0.00149	0.268192	0.041358	0.003103	13.08	0.00476	0.006686
A6NMB1	Sialic acid-binding Ig-like lectin 16 OS=Homo sapiens GN=SIGLEC16 PE=2 SV=3 - [SIG16_HUMAN]	NA	NA	0	0	0	8.34	1.112	-0.613	1.725	1.3	-0.68	2.28	0.23636	0.51905	0.05761	0.30838	0.556018	0.077373	2.62	0.14357	0.154682
P04075	Fructose-bisphosphate aldolase A OS=Homo sapiens GN=ALDOA PE=1 SV=2 - [ALDOA_HUMAN]	ALDOA	aldolase A, fructose-bisphosphate	1	1	-1	10.38	2.171	3.763	-1.592	5.5	10.45	-5.45	0.00092	2e-05	0.00096	0.002618	8.5e-05	0.002144	54.71	5e-05	0.000156
Q14766	Isoform 3 of Latent-transforming growth factor beta-binding protein 1 OS=Homo sapiens GN=LTBP1 - [LTBP1_HUMAN]	LTBP1	latent transforming growth factor beta binding protein 1	0	0	0	8.28	0.955	-0.613	1.568	1.27	-0.77	2.36	0.2469	0.46463	0.05189	0.319631	0.510481	0.073432	2.77	0.1326	0.149621
P61224	Ras-related protein Rap-1b OS=Homo sapiens GN=RAP1B PE=1 SV=1 - [RAP1B_HUMAN]	RAP1B	RAP1B, member of RAS oncogene family	0	1	-1	9.77	-0.597	4.908	-5.505	-1.9	18.36	-24.19	0.09881	0	0	0.159548	7e-06	2e-06	324.44	0	3e-06
P10909	Isoform 3 of Clusterin OS=Homo sapiens GN=CLU - [CLUS_HUMAN]	CLU	clusterin	0	0	0	11.62	0.862	0.521	0.341	1.8	1.07	0.93	0.11694	0.32183	0.38549	0.182507	0.3583	0.426337	1.68	0.25504	0.261297
P02042	Hemoglobin subunit delta OS=Homo sapiens GN=HBD PE=1 SV=2 - [HBD_HUMAN]	HBD	hemoglobin, delta	0	0	1	9.18	0.758	-2.148	2.906	0.78	-2.12	3.14	0.46066	0.07345	0.01728	0.561535	0.106081	0.028865	5.29	0.0415	0.052901
P02765	Alpha-2-HS-glycoprotein OS=Homo sapiens GN=AHSG PE=1 SV=1 - [FETUA_HUMAN]	AHSG	alpha-2-HS-glycoprotein	0	0	0	8.97	0.533	-1.939	2.472	0.54	-1.91	2.65	0.60362	0.09896	0.03397	0.684477	0.138876	0.052529	3.88	0.07553	0.09112
P07737	Profilin-1 OS=Homo sapiens GN=PFN1 PE=1 SV=2 - [PROF1_HUMAN]	PFN1	profilin 1	0	1	-1	9.76	0.951	3.343	-2.391	1.22	4.55	-4.08	0.26322	0.00288	0.00505	0.338143	0.005726	0.00917	13.13	0.00471	0.006671
P01024	Complement C3 OS=Homo sapiens GN=C3 PE=1 SV=2 - [CO3_HUMAN]	C3	complement component 3	0	0	1	15.38	0.463	-0.699	1.162	1.91	-2.69	5.4	0.09882	0.03206	0.00114	0.159548	0.052495	0.002511	14.27	0.00376	0.005513
Q9UGJ0	Isoform B of 5'-AMP-activated protein kinase subunit gamma-2 OS=Homo sapiens GN=PRKAG2 - [AAKG2_HUMAN]	PRKAG2	protein kinase, AMP-activated, gamma 2 non-catalytic subunit	0	0	0	8.48	0.187	0.67	-0.483	0.19	0.68	-0.57	0.85801	0.5176	0.58938	0.886484	0.556018	0.647545	0.28	0.76662	0.775909
P31947	Isoform 2 of 14-3-3 protein sigma OS=Homo sapiens GN=SFN - [1433S_HUMAN]	SFN	stratifin	0	0	0	8.42	0.187	0.577	-0.39	0.15	0.47	-0.37	0.8845	0.65035	0.72404	0.900677	0.670567	0.78516	0.13	0.88185	0.887166
P00488	Coagulation factor XIII A chain OS=Homo sapiens GN=F13A1 PE=1 SV=4 - [F13A_HUMAN]	F13A1	coagulation factor XIII, A1 polypeptide	0	0	0	8.38	0.187	0.48	-0.292	0.16	0.42	-0.29	0.87649	0.68749	0.7776	0.897996	0.70436	0.832434	0.1	0.91	0.909999
P63104	14-3-3 protein zeta/delta OS=Homo sapiens GN=YWHAZ PE=1 SV=1 - [1433Z_HUMAN]	YWHAZ	tyrosine 3-monooxygenase/tryptophan 5-monooxygenase activation protein, zeta polypeptide	0	1	-1	9.75	-0.597	4.854	-5.451	-2.13	20.31	-26.78	0.07057	0	0	0.130864	7e-06	1e-06	397.49	0	2e-06
Q86UX7	Isoform 2 of Fermitin family homolog 3 OS=Homo sapiens GN=FERMT3 - [URP2_HUMAN]	FERMT3	fermitin family member 3	0	1	-1	9.75	-0.597	4.864	-5.461	-1.56	14.93	-19.69	0.16199	0	0	0.231217	1.8e-05	4e-06	214.85	0	6e-06
P14770	Platelet glycoprotein IX OS=Homo sapiens GN=GP9 PE=1 SV=3 - [GPIX_HUMAN]	GP9	glycoprotein IX (platelet)	0	1	-1	9.54	0.175	3.541	-3.366	0.23	5.08	-5.72	0.8275	0.0016	0.00082	0.865177	0.003372	0.001847	20.29	0.0014	0.00231
P04003	C4b-binding protein alpha chain OS=Homo sapiens GN=C4BPA PE=1 SV=2 - [C4BPA_HUMAN]	C4BPA	complement component 4 binding protein, alpha	0	0	0	12.1	0.124	-0.44	0.564	0.52	-1.79	2.72	0.61861	0.11588	0.02992	0.684477	0.158626	0.04714	3.85	0.07473	0.091099
P36955	Pigment epithelium-derived factor OS=Homo sapiens GN=SERPINF1 PE=1 SV=4 - [PEDF_HUMAN]	SERPINF1	serpin peptidase inhibitor, clade F (alpha-2 antiplasmin, pigment epithelium derived factor), member 1	0	0	0	8.38	-0.005	-1.327	1.322	-0.01	-1.56	1.78	0.99485	0.16494	0.11937	0.994847	0.210262	0.141383	1.95	0.21505	0.22169
P68366	Tubulin alpha-4A chain OS=Homo sapiens GN=TUBA4A PE=1 SV=1 - [TBA4A_HUMAN]	TUBA4A	tubulin, alpha 4a	0	1	-1	9.42	-0.597	3.978	-4.575	-1.67	12.68	-16.96	0.13989	0	0	0.210982	3.4e-05	6e-06	158.28	0	1e-05
P19827	Inter-alpha-trypsin inhibitor heavy chain H1 OS=Homo sapiens GN=ITIH1 PE=1 SV=3 - [ITIH1_HUMAN]	ITIH1	inter-alpha-trypsin inhibitor heavy chain 1	0	0	0	9.68	-0.122	-2.043	1.921	-0.14	-2.35	2.47	0.89122	0.05213	0.04427	0.902022	0.079144	0.066007	4.02	0.07084	0.087627
P05155	Plasma protease C1 inhibitor OS=Homo sapiens GN=SERPING1 PE=1 SV=2 - [IC1_HUMAN]	SERPING1	serpin peptidase inhibitor, clade G (C1 inhibitor), member 1	0	0	0	10.39	-0.323	-1.408	1.085	-0.49	-2.1	1.86	0.63927	0.07505	0.10742	0.699825	0.107123	0.129995	2.74	0.1342	0.150412
P68871	Hemoglobin subunit beta OS=Homo sapiens GN=HBB PE=1 SV=2 - [HBB_HUMAN]	HBB	hemoglobin, beta	0	1	-1	9.41	-0.597	3.947	-4.544	-2.09	15.76	-21.09	0.0752	0	0	0.130864	1.5e-05	4e-06	244.85	0	6e-06
P67936	Tropomyosin alpha-4 chain OS=Homo sapiens GN=TPM4 PE=1 SV=3 - [TPM4_HUMAN]	TPM4	tropomyosin 4	0	1	-1	9.36	-0.597	3.808	-4.405	-1.15	8.35	-11.21	0.28802	8e-05	1e-05	0.36439	0.000247	4.8e-05	69.08	3e-05	8.4e-05
P11142	Heat shock cognate 71 kDa protein OS=Homo sapiens GN=HSPA8 PE=1 SV=1 - [HSP7C_HUMAN]	HSPA8	heat shock 70kDa protein 8	0	1	-1	9.34	-0.597	3.762	-4.359	-1.18	8.45	-11.36	0.27651	7e-05	1e-05	0.352499	0.000239	4.5e-05	70.87	3e-05	8e-05
P12814	Isoform 2 of Alpha-actinin-1 OS=Homo sapiens GN=ACTN1 - [ACTN1_HUMAN]	ACTN1	actinin, alpha 1	0	1	-1	9.31	0.175	2.94	-2.765	0.18	3.29	-3.62	0.85994	0.01395	0.00907	0.886484	0.024789	0.01562	8.29	0.01521	0.020161
P61026	Ras-related protein Rab-10 OS=Homo sapiens GN=RAB10 PE=1 SV=1 - [RAB10_HUMAN]	RAB10	RAB10, member RAS oncogene family	0	1	-1	9.29	-0.597	3.63	-4.227	-2.15	14.76	-19.91	0.06872	0	0	0.12894	1.8e-05	4e-06	217.36	0	6e-06
P12259	Coagulation factor V OS=Homo sapiens GN=F5 PE=1 SV=4 - [FA5_HUMAN]	F5	coagulation factor V (proaccelerin, labile factor)	0	1	-1	9.23	-0.597	3.471	-4.068	-2.05	13.4	-18.15	0.07906	0	0	0.134073	2.7e-05	5e-06	180.37	0	7e-06
P14618	Pyruvate kinase isozymes M1/M2 OS=Homo sapiens GN=PKM2 PE=1 SV=4 - [KPYM_HUMAN]	PKM	pyruvate kinase, muscle	0	1	-1	9.23	-0.597	3.47	-4.067	-1.37	8.9	-12.05	0.21451	5e-05	1e-05	0.282076	0.000181	3.3e-05	79.51	2e-05	5.6e-05
P11169	Solute carrier family 2, facilitated glucose transporter member 3 OS=Homo sapiens GN=SLC2A3 PE=1 SV=1 - [GTR3_HUMAN]	SLC2A3	solute carrier family 2 (facilitated glucose transporter), member 3	0	1	-1	9.21	-0.597	3.411	-4.008	-2.03	12.97	-17.59	0.08215	0	0	0.137182	3.2e-05	5e-06	169.32	0	9e-06
P31946	Isoform Short of 14-3-3 protein beta/alpha OS=Homo sapiens GN=YWHAB - [1433B_HUMAN]	YWHAB	tyrosine 3-monooxygenase/tryptophan 5-monooxygenase activation protein, beta polypeptide	0	1	-1	9.21	-0.597	3.407	-4.004	-1.87	11.94	-16.2	0.10378	1e-05	0	0.165064	4.7e-05	7e-06	143.54	0	1.2e-05
P02730	Band 3 anion transport protein OS=Homo sapiens GN=SLC4A1 PE=1 SV=3 - [B3AT_HUMAN]	SLC4A1	solute carrier family 4 (anion exchanger), member 1	0	1	-1	9.18	0.168	2.552	-2.385	0.22	3.57	-3.86	0.82891	0.00967	0.00664	0.865177	0.017364	0.011668	9.58	0.01069	0.014396
P27105	Erythrocyte band 7 integral membrane protein OS=Homo sapiens GN=STOM PE=1 SV=3 - [STOM_HUMAN]	STOM	stomatin	0	1	-1	9.13	-0.597	3.21	-3.807	-1.79	10.66	-14.54	0.11669	1e-05	0	0.182507	7.7e-05	1.4e-05	115.45	0	2.1e-05
P00338	L-lactate dehydrogenase A chain OS=Homo sapiens GN=LDHA PE=1 SV=2 - [LDHA_HUMAN]	LDHA	lactate dehydrogenase A	0	1	-1	9.13	-0.597	3.199	-3.796	-1.65	9.79	-13.36	0.14285	3e-05	0	0.212066	0.000116	1.9e-05	97.45	1e-05	3.3e-05
Q9H4B7	Tubulin beta-1 chain OS=Homo sapiens GN=TUBB1 PE=1 SV=1 - [TBB1_HUMAN]	TUBB1	tubulin, beta 1 class VI	0	1	-1	9.11	-0.597	3.156	-3.753	-2.15	12.54	-17.15	0.06856	0	0	0.12894	3.5e-05	6e-06	160.43	0	1e-05
O00161	Isoform SNAP-23b of Synaptosomal-associated protein 23 OS=Homo sapiens GN=SNAP23 - [SNP23_HUMAN]	SNAP23	synaptosomal-associated protein, 23kDa	0	1	-1	9.1	-0.597	3.123	-3.72	-1.11	6.38	-8.73	0.30599	0.00042	6e-05	0.384215	0.000977	0.000186	41.55	0.00015	0.000322
P61769	Beta-2-microglobulin OS=Homo sapiens GN=B2M PE=1 SV=1 - [B2MG_HUMAN]	B2M	beta-2-microglobulin	0	1	-1	9.09	-0.597	3.102	-3.699	-1.46	8.33	-11.4	0.18809	7e-05	1e-05	0.259595	0.000239	4.2e-05	70.89	2e-05	7.4e-05
Q9H299	SH3 domain-binding glutamic acid-rich-like protein 3 OS=Homo sapiens GN=SH3BGRL3 PE=1 SV=1 - [SH3L3_HUMAN]	SH3BGRL3	SH3 domain binding glutamic acid-rich protein like 3	0	1	-1	9.06	-0.597	3.031	-3.628	-1.53	8.48	-11.64	0.17033	6e-05	1e-05	0.237038	0.000224	3.9e-05	73.78	2e-05	6.6e-05
O95866	Isoform D of Protein G6b OS=Homo sapiens GN=G6B - [G6B_HUMAN]	C6orf25	chromosome 6 open reading frame 25	0	1	-1	9.05	-0.597	3.006	-3.603	-2.11	11.62	-15.96	0.07264	1e-05	0	0.130864	5e-05	8e-06	138.78	0	1.3e-05
P62937	Peptidyl-prolyl cis-trans isomerase A OS=Homo sapiens GN=PPIA PE=1 SV=2 - [PPIA_HUMAN]	PPIA	peptidylprolyl isomerase A (cyclophilin A)	0	1	-1	9.04	-0.597	2.973	-3.57	-1.59	8.64	-11.89	0.15557	6e-05	1e-05	0.225919	0.000209	3.5e-05	76.95	2e-05	6e-05
P04899	Isoform 2 of Guanine nucleotide-binding protein G(i) subunit alpha-2 OS=Homo sapiens GN=GNAI2 - [GNAI2_HUMAN]	GNAI2	guanine nucleotide binding protein (G protein), alpha inhibiting activity polypeptide 2	0	1	-1	9.02	-0.597	2.915	-3.512	-1.93	10.25	-14.13	0.09441	2e-05	0	0.156111	9.1e-05	1.6e-05	108.55	1e-05	2.6e-05
P07359	Platelet glycoprotein Ib alpha chain OS=Homo sapiens GN=GP1BA PE=1 SV=1 - [GP1BA_HUMAN]	NA	NA	0	1	-1	8.95	-0.597	2.759	-3.356	-1.37	6.78	-9.4	0.21359	0.00026	3e-05	0.282076	0.000669	0.000116	47.99	8e-05	0.000205
O75083	WD repeat-containing protein 1 OS=Homo sapiens GN=WDR1 PE=1 SV=4 - [WDR1_HUMAN]	WDR1	WD repeat domain 1	0	1	-1	8.93	-0.597	2.644	-3.241	-0.9	4.27	-5.96	0.3971	0.00401	0.00065	0.491227	0.007876	0.001501	19.25	0.00163	0.00259
P05556	Isoform Beta-1B of Integrin beta-1 OS=Homo sapiens GN=ITGB1 - [ITB1_HUMAN]	ITGB1	integrin, beta 1 (fibronectin receptor, beta polypeptide, antigen CD29 includes MDF2, MSK12)	0	1	-1	8.89	-0.597	2.552	-3.149	-2.09	9.45	-13.23	0.07523	3e-05	0	0.130864	0.000131	1.9e-05	94.7	1e-05	3.4e-05
P47755	F-actin-capping protein subunit alpha-2 OS=Homo sapiens GN=CAPZA2 PE=1 SV=3 - [CAZA2_HUMAN]	CAPZA2	capping protein (actin filament) muscle Z-line, alpha 2	0	1	-1	8.89	-0.597	2.552	-3.149	-2.09	9.45	-13.23	0.07523	3e-05	0	0.130864	0.000131	1.9e-05	94.7	1e-05	3.4e-05
P06733	Isoform MBP-1 of Alpha-enolase OS=Homo sapiens GN=ENO1 - [ENOA_HUMAN] /// Alpha-enolase OS=Homo sapiens GN=ENO1 PE=1 SV=2 - [ENOA_HUMAN]	ENO1	enolase 1, (alpha)	0	1	-1	8.83	-0.597	2.405	-3.002	-1.65	6.96	-9.84	0.14349	0.00022	2e-05	0.212066	0.000597	9.4e-05	52.2	6e-05	0.000173
O95810	Serum deprivation-response protein OS=Homo sapiens GN=SDPR PE=1 SV=3 - [SDPR_HUMAN]	SDPR	serum deprivation response	0	1	-1	8.83	-0.597	2.428	-3.025	-0.89	3.81	-5.37	0.40255	0.00714	0.00118	0.494309	0.01311	0.002554	15.55	0.00297	0.004393
P16284	Isoform Delta14-15 of Platelet endothelial cell adhesion molecule OS=Homo sapiens GN=PECAM1 - [PECA1_HUMAN]	PECAM1	platelet/endothelial cell adhesion molecule 1	0	1	-1	8.78	-0.597	2.28	-2.877	-1.7	6.76	-9.64	0.13289	0.00027	3e-05	0.203596	0.000672	0.000103	49.95	7e-05	0.000185
P20160	Azurocidin OS=Homo sapiens GN=AZU1 PE=1 SV=3 - [CAP7_HUMAN]	AZU1	azurocidin 1	0	1	-1	8.78	-0.597	2.274	-2.871	-1.57	6.24	-8.9	0.1595	0.00043	5e-05	0.229632	0.001003	0.000149	42.61	0.00012	0.000272
P23528	Cofilin-1 OS=Homo sapiens GN=CFL1 PE=1 SV=3 - [COF1_HUMAN]	CFL1	cofilin 1 (non-muscle)	0	1	-1	8.73	-0.597	2.154	-2.751	-1.72	6.44	-9.28	0.12833	0.00036	4e-05	0.198432	0.000851	0.00012	46.16	9e-05	0.000225
O60814	Histone H2B type 1-K OS=Homo sapiens GN=HIST1H2BK PE=1 SV=3 - [H2B1K_HUMAN]	HIST1H2BK	histone cluster 1, H2bk	0	1	-1	8.69	-0.597	2.033	-2.63	-1.9	6.67	-9.73	0.09936	0.00029	3e-05	0.159548	0.000716	9.9e-05	50.49	7e-05	0.000183
P01605	Ig kappa chain V-I region Lay OS=Homo sapiens PE=1 SV=1 - [KV113_HUMAN]	NA	NA	0	1	-1	8.67	-0.597	1.99	-2.587	-1.43	4.91	-7.2	0.19603	0.00174	0.00018	0.264005	0.003593	0.000456	27.57	0.00049	0.000854
P05109	Protein S100-A8 OS=Homo sapiens GN=S100A8 PE=1 SV=1 - [S10A8_HUMAN]	S100A8	S100 calcium binding protein A8	0	1	-1	8.67	-0.597	1.99	-2.587	-1.43	4.91	-7.2	0.19603	0.00174	0.00018	0.264005	0.003593	0.000456	27.57	0.00049	0.000854
P04040	Catalase OS=Homo sapiens GN=CAT PE=1 SV=3 - [CATA_HUMAN]	CAT	catalase	0	1	-1	8.63	-0.597	1.87	-2.467	-2.06	6.66	-9.9	0.07823	0.00029	2e-05	0.134073	0.000716	9.4e-05	51.87	6e-05	0.000174
Q8WUI4	Isoform 10 of Histone deacetylase 7 OS=Homo sapiens GN=HDAC7 - [HDAC7_HUMAN]	HDAC7	histone deacetylase 7	0	1	-1	8.57	-0.597	1.711	-2.308	-2.1	6.22	-9.47	0.07415	0.00044	3e-05	0.130864	0.001008	0.000113	47.03	9e-05	0.000215
Q96GX5	Isoform 2 of Serine/threonine-protein kinase greatwall OS=Homo sapiens GN=MASTL - [GWL_HUMAN]	MASTL	microtubule associated serine/threonine kinase-like	0	1	0	9.68	0.993	3.067	-2.073	0.95	3.06	-2.57	0.37672	0.01927	0.03799	0.469495	0.033175	0.058202	5.66	0.03605	0.046671
P26038	Moesin OS=Homo sapiens GN=MSN PE=1 SV=3 - [MOES_HUMAN]	MSN	moesin	0	1	0	9.86	1.525	3.042	-1.517	1.44	3.02	-1.85	0.19374	0.02014	0.10846	0.264005	0.034321	0.130312	4.79	0.05081	0.063803
P18463	HLA class I histocompatibility antigen, B-37 alpha chain OS=Homo sapiens GN=HLA-B PE=2 SV=1 - [1B37_HUMAN]	NA	NA	0	0	0	8.73	-0.597	2.192	-2.789	-0.47	1.78	-2.55	0.65464	0.12025	0.03917	0.705324	0.163268	0.059468	3.49	0.09084	0.106835
P01889	HLA class I histocompatibility antigen, B-7 alpha chain OS=Homo sapiens GN=HLA-B PE=1 SV=3 - [1B07_HUMAN]	HLA-B	major histocompatibility complex, class I, B	0	0	0	8.78	-0.597	2.275	-2.872	-0.43	1.7	-2.43	0.68072	0.13376	0.04668	0.728721	0.175888	0.067783	3.18	0.10666	0.124556
P06241	Isoform 3 of Tyrosine-protein kinase Fyn OS=Homo sapiens GN=FYN - [FYN_HUMAN]	FYN	FYN oncogene related to SRC, FGR, YES	0	0	0	8.49	-0.597	1.481	-2.078	-0.59	1.54	-2.44	0.57154	0.16999	0.04629	0.662823	0.211859	0.067783	3.07	0.1128	0.129023
P23229	Isoform Alpha-6X2A of Integrin alpha-6 OS=Homo sapiens GN=ITGA6 - [ITA6_HUMAN]	ITGA6	integrin, alpha 6	0	0	0	8.49	-0.597	1.481	-2.078	-0.59	1.54	-2.44	0.57154	0.16999	0.04629	0.662823	0.211859	0.067783	3.07	0.1128	0.129023
P07437	Tubulin beta chain OS=Homo sapiens GN=TUBB PE=1 SV=2 - [TBB5_HUMAN]	TUBB	tubulin, beta class I	0	0	0	8.62	-0.597	1.856	-2.453	-0.48	1.54	-2.3	0.64535	0.16825	0.05646	0.699825	0.211859	0.077373	2.8	0.13052	0.148283
P62258	Isoform SV of 14-3-3 protein epsilon OS=Homo sapiens GN=YWHAE - [1433E_HUMAN]	YWHAE	tyrosine 3-monooxygenase/tryptophan 5-monooxygenase activation protein, epsilon polypeptide	0	0	0	8.53	-0.597	1.635	-2.232	-0.52	1.48	-2.28	0.6189	0.18346	0.05763	0.684477	0.225273	0.077373	2.72	0.1357	0.151082
P51159	Isoform Short of Ras-related protein Rab-27A OS=Homo sapiens GN=RAB27A - [RB27A_HUMAN]	RAB27A	RAB27A, member RAS oncogene family	0	0	0	8.49	-0.597	1.533	-2.13	-0.54	1.44	-2.27	0.60691	0.19364	0.05915	0.684477	0.236043	0.077778	2.66	0.14032	0.154682
P00736	Complement C1r subcomponent OS=Homo sapiens GN=C1R PE=1 SV=2 - [C1R_HUMAN]	C1R	complement component 1, r subcomponent	0	0	0	8.38	-0.597	1.205	-1.802	-0.63	1.34	-2.28	0.54737	0.22266	0.05838	0.643734	0.260034	0.077373	2.63	0.14343	0.154682
P04275	von Willebrand factor OS=Homo sapiens GN=VWF PE=1 SV=4 - [VWF_HUMAN]	VWF	von Willebrand factor	0	0	0	8.38	-0.597	1.205	-1.802	-0.63	1.34	-2.28	0.54737	0.22266	0.05838	0.643734	0.260034	0.077373	2.63	0.14343	0.154682
P55072	Transitional endoplasmic reticulum ATPase OS=Homo sapiens GN=VCP PE=1 SV=4 - [TERA_HUMAN]	VCP	valosin containing protein	0	0	0	8.38	-0.597	1.205	-1.802	-0.63	1.34	-2.28	0.54737	0.22266	0.05838	0.643734	0.260034	0.077373	2.63	0.14343	0.154682
P19105	Myosin regulatory light chain 12A OS=Homo sapiens GN=MYL12A PE=1 SV=2 - [ML12A_HUMAN]	MYL12A	myosin, light chain 12A, regulatory, non-sarcomeric	0	0	0	8.44	-0.597	1.411	-2.008	-0.56	1.38	-2.22	0.59567	0.21237	0.06347	0.684477	0.255145	0.082167	2.53	0.15141	0.161054
P68363	Tubulin alpha-1B chain OS=Homo sapiens GN=TUBA1B PE=1 SV=1 - [TBA1B_HUMAN]	TUBA1B	tubulin, alpha 1b	0	0	0	8.87	-0.597	2.418	-3.015	-0.36	1.52	-2.15	0.7328	0.17366	0.06994	0.77948	0.214819	0.087817	2.49	0.15459	0.163391
P60660	Myosin light polypeptide 6 OS=Homo sapiens GN=MYL6 PE=1 SV=2 - [MYL6_HUMAN]	MYL6	myosin, light chain 6, alkali, smooth muscle and non-muscle	0	0	0	8.45	-0.597	1.419	-2.016	-0.53	1.32	-2.11	0.61367	0.2312	0.07373	0.684477	0.266412	0.091889	2.3	0.17295	0.18165
P08519	Apolipoprotein(a) OS=Homo sapiens GN=LPA PE=1 SV=1 - [APOA_HUMAN]	NA	NA	0	0	0	8.28	-0.597	0.919	-1.516	-0.68	1.1	-2.06	0.51696	0.30728	0.07953	0.621094	0.346733	0.098383	2.12	0.19326	0.201269
P0CF74	Ig lambda-6 chain C region OS=Homo sapiens GN=IGLC6 PE=4 SV=1 - [LAC6_HUMAN]	NA	NA	0	0	0	9.16	-0.597	3.174	-3.771	-0.24	1.44	-1.97	0.81501	0.19517	0.09118	0.861436	0.236188	0.111142	2.11	0.19404	0.201269
P35527	Keratin, type I cytoskeletal 9 OS=Homo sapiens GN=KRT9 PE=1 SV=3 - [K1C9_HUMAN]	KRT9	keratin 9	0	0	0	9.25	-0.767	0.494	-1.261	-0.73	0.47	-1.34	0.48904	0.65049	0.22233	0.591813	0.670567	0.25964	0.92	0.44498	0.453118
P01877	Ig alpha-2 chain C region OS=Homo sapiens GN=IGHA2 PE=1 SV=3 - [IGHA2_HUMAN]	NA	NA	0	0	0	9.79	-0.823	-4.233	3.41	-0.54	-2.53	2.26	0.60738	0.04031	0.06005	0.684477	0.064112	0.078349	4	0.07147	0.087758
P02647	Apolipoprotein A-I OS=Homo sapiens GN=APOA1 PE=1 SV=1 - [APOA1_HUMAN]	APOA1	apolipoprotein A-I	0	-1	1	13.29	-0.901	-3.116	2.215	-6.43	-18.62	13.97	0.00036	0	0	0.001256	7e-06	1.6e-05	194.27	0	7e-06
P02749	Beta-2-glycoprotein 1 OS=Homo sapiens GN=APOH PE=1 SV=3 - [APOH_HUMAN]	APOH	apolipoprotein H (beta-2-glycoprotein I)	0	0	0	11.64	-0.935	0.345	-1.28	-1.67	0.68	-2.69	0.14023	0.51939	0.03207	0.210982	0.556018	0.050052	3.73	0.08114	0.096097
P02790	Hemopexin OS=Homo sapiens GN=HPX PE=1 SV=2 - [HEMO_HUMAN]	HPX	hemopexin	-1	-1	1	11.62	-1.027	-2.908	1.881	-2.95	-6.99	4.75	0.02202	0.00024	0.00222	0.04377	0.000637	0.004468	26.4	0.00061	0.001065
P01834	Ig kappa chain C region OS=Homo sapiens GN=IGKC PE=1 SV=1 - [IGKC_HUMAN]	NA	NA	-1	0	0	14.33	-1.286	-0.634	-0.651	-5.13	-2.66	-2.86	0.00146	0.03329	0.02514	0.003822	0.053974	0.040373	13.47	0.00426	0.006084
P02766	Transthyretin OS=Homo sapiens GN=TTR PE=1 SV=1 - [TTHY_HUMAN]	TTR	transthyretin	0	-1	1	10.03	-1.37	-3.946	2.576	-2.1	-5.66	3.71	0.07512	0.00087	0.00807	0.130864	0.001918	0.01404	16.58	0.00249	0.003709
P69905	Hemoglobin subunit alpha OS=Homo sapiens GN=HBA1 PE=1 SV=2 - [HBA_HUMAN]	HBA1 /// HBA2	hemoglobin, alpha 1 /// hemoglobin, alpha 2	-1	0	0	11.76	-1.665	-0.667	-0.998	-5.96	-2.62	-3.9	0.00057	0.03456	0.00591	0.001829	0.055492	0.010497	18.93	0.00151	0.002431
P01621	Ig kappa chain V-III region NG9 (Fragment) OS=Homo sapiens PE=1 SV=1 - [KV303_HUMAN]	NA	NA	0	0	0	8.67	-1.673	0.147	-1.819	-2.06	0.19	-2.54	0.07948	0.85414	0.04003	0.134073	0.86449	0.060227	3.75	0.08017	0.095637
P01591	Immunoglobulin J chain OS=Homo sapiens GN=IGJ PE=1 SV=4 - [IGJ_HUMAN]	IGJ	immunoglobulin J polypeptide, linker protein for immunoglobulin alpha and mu polypeptides	0	0	0	8.28	-1.813	-1.023	-0.791	-2.27	-1.3	-1.07	0.0587	0.23592	0.32143	0.112671	0.269857	0.360724	2.57	0.14784	0.158266
P02787	Serotransferrin OS=Homo sapiens GN=TF PE=1 SV=3 - [TRFE_HUMAN]	TF	transferrin	-1	-1	0	14.68	-1.897	-1.627	-0.27	-8.13	-7.15	-1.17	9e-05	0.00021	0.27998	0.000431	0.00058	0.320253	37.17	0.00021	0.00041
P02652	Apolipoprotein A-II OS=Homo sapiens GN=APOA2 PE=1 SV=1 - [APOA2_HUMAN]	APOA2	apolipoprotein A-II	-1	-1	1	10.74	-1.971	-5.031	3.06	-3.23	-7.02	4.25	0.0152	0.00025	0.00414	0.032549	0.000642	0.007681	25.42	0.00072	0.001229
P01871	Ig mu chain C region OS=Homo sapiens GN=IGHM PE=1 SV=3 - [IGHM_HUMAN]	NA	NA	-1	0	-1	12.7	-2.015	0.609	-2.624	-7.44	2.7	-11.3	0.00015	0.03091	1e-05	0.000609	0.05111	4.4e-05	67.46	3e-05	8.2e-05
P06727	Apolipoprotein A-IV OS=Homo sapiens GN=APOA4 PE=1 SV=3 - [APOA4_HUMAN]	NA	NA	-1	-1	1	9.18	-2.037	-3.882	1.845	-4.78	-8.56	4.41	0.0021	6e-05	0.00323	0.005153	0.000224	0.006121	37.32	0.0002	0.000402
P01857	Ig gamma-1 chain C region OS=Homo sapiens GN=IGHG1 PE=1 SV=1 - [IGHG1_HUMAN]	NA	NA	-1	-1	0	13.69	-2.302	-1.755	-0.547	-13.65	-10.92	-3.26	0	1e-05	0.01397	2.4e-05	6.8e-05	0.023567	99.41	1e-05	3.3e-05
P01011	Alpha-1-antichymotrypsin OS=Homo sapiens GN=SERPINA3 PE=1 SV=2 - [AACT_HUMAN]	SERPINA3	serpin peptidase inhibitor, clade A (alpha-1 antiproteinase, antitrypsin), member 3	0	-1	0	10.9	-2.313	-3.352	1.039	-2.84	-4.02	1.18	0.02586	0.00546	0.27907	0.050807	0.010356	0.320253	8.1	0.01607	0.020968
P02768	Serum albumin OS=Homo sapiens GN=ALB PE=1 SV=2 - [ALBU_HUMAN]	ALB	albumin	-1	-1	0	17.19	-2.455	-2.138	-0.318	-16.26	-14.54	-2.28	0	0	0.0574	1.3e-05	2.1e-05	0.077373	150.63	0	1.2e-05
P01023	Alpha-2-macroglobulin OS=Homo sapiens GN=A2M PE=1 SV=3 - [A2MG_HUMAN]	A2M	alpha-2-macroglobulin	-1	0	-1	13.5	-2.595	-0.024	-2.572	-7.05	-0.08	-7.79	0.00024	0.94046	0.00013	0.000874	0.940465	0.000345	38.31	0.00021	0.000402
P01860	Ig gamma-3 chain C region OS=Homo sapiens GN=IGHG3 PE=1 SV=2 - [IGHG3_HUMAN]	NA	NA	-1	-1	-1	12.58	-2.784	-1.783	-1.001	-14.13	-9.84	-5.11	0	2e-05	0.00139	2.4e-05	0.000116	0.002987	102.32	1e-05	3e-05
P01617	Ig kappa chain V-II region TEW OS=Homo sapiens PE=1 SV=1 - [KV204_HUMAN]	NA	NA	-1	0	-1	9.65	-2.929	0.689	-3.618	-6.73	1.75	-9.88	0.00028	0.12315	2e-05	0.000986	0.165847	9.4e-05	51.55	7e-05	0.000178
P00751	Isoform 2 of Complement factor B OS=Homo sapiens GN=CFB - [CFAB_HUMAN] /// Complement factor B OS=Homo sapiens GN=CFB PE=1 SV=2 - [CFAB_HUMAN]	CFB	complement factor B	-1	-1	0	10.52	-3.089	-3.213	0.124	-5.51	-5.78	0.21	0.00101	0.00078	0.84289	0.002773	0.001726	0.890906	19.95	0.00147	0.002404
P00738	Haptoglobin OS=Homo sapiens GN=HP PE=1 SV=1 - [HPT_HUMAN]	HP	haptoglobin	-1	-1	0	12.78	-3.312	-2.315	-0.997	-14.9	-11.38	-4.34	0	1e-05	0.00342	1.9e-05	5.5e-05	0.006423	116.81	0	2.1e-05
P01008	Antithrombin-III OS=Homo sapiens GN=SERPINC1 PE=1 SV=1 - [ANT3_HUMAN]	SERPINC1	serpin peptidase inhibitor, clade C (antithrombin), member 1	-1	-1	0	8.38	-3.314	-3.33	0.016	-7.93	-7.96	0.04	0.0001	0.0001	0.96929	0.000431	0.000289	0.980995	39.45	0.00016	0.000323
P01825	Ig heavy chain V-II region NEWM OS=Homo sapiens PE=1 SV=1 - [HV207_HUMAN]	NA	NA	-1	-1	0	8.38	-3.314	-3.33	0.016	-7.93	-7.96	0.04	0.0001	0.0001	0.96929	0.000431	0.000289	0.980995	39.45	0.00016	0.000323
P02753	Retinol-binding protein 4 OS=Homo sapiens GN=RBP4 PE=1 SV=3 - [RET4_HUMAN]	RBP4	retinol binding protein 4, plasma	-1	-1	0	8.38	-3.314	-3.33	0.016	-7.93	-7.96	0.04	0.0001	0.0001	0.96929	0.000431	0.000289	0.980995	39.45	0.00016	0.000323
O43866	CD5 antigen-like OS=Homo sapiens GN=CD5L PE=1 SV=1 - [CD5L_HUMAN]	CD5L	CD5 molecule-like	-1	0	-1	9.73	-3.314	0.241	-3.556	-6.43	0.52	-8.13	0.0004	0.62194	9e-05	0.001324	0.657371	0.000275	37.67	0.0002	0.000402
P01743	Ig heavy chain V-I region HG3 OS=Homo sapiens PE=4 SV=1 - [HV102_HUMAN]	NA	NA	-1	-1	0	8.49	-3.743	-3.759	0.016	-14.02	-14.08	0.06	0	0	0.95353	2.4e-05	2.1e-05	0.980995	123.42	0	1.8e-05
Q8WV24	Pleckstrin homology-like domain family A member 1 OS=Homo sapiens GN=PHLDA1 PE=1 SV=4 - [PHLA1_HUMAN]	PHLDA1	pleckstrin homology-like domain, family A, member 1	-1	-1	0	8.49	-3.743	-3.759	0.016	-14.02	-14.08	0.06	0	0	0.95353	2.4e-05	2.1e-05	0.980995	123.42	0	1.8e-05
P01009	Isoform 3 of Alpha-1-antitrypsin OS=Homo sapiens GN=SERPINA1 - [A1AT_HUMAN] /// Isoform 2 of Alpha-1-antitrypsin OS=Homo sapiens GN=SERPINA1 - [A1AT_HUMAN]	SERPINA1	serpin peptidase inhibitor, clade A (alpha-1 antiproteinase, antitrypsin), member 1	-1	-1	-1	11.56	-3.781	-1.568	-2.213	-7.48	-3.7	-4.49	0.00017	0.00813	0.00312	0.000665	0.01476	0.00598	29.27	0.00047	0.000848
P01861	Ig gamma-4 chain C region OS=Homo sapiens GN=IGHG4 PE=1 SV=1 - [IGHG4_HUMAN]	NA	NA	-1	0	0	11.98	-3.808	-1.81	-1.998	-4.08	-2.42	-2.15	0.00505	0.04767	0.06988	0.011709	0.07371	0.087817	8.74	0.01339	0.017888
P04433	Ig kappa chain V-III region VG (Fragment) OS=Homo sapiens PE=1 SV=1 - [KV309_HUMAN]	NA	NA	-1	-1	0	8.85	-4.034	-3.309	-0.725	-5.89	-4.92	-1.07	0.00069	0.0019	0.32184	0.002038	0.00383	0.360724	18.85	0.00173	0.002698
P02763	Alpha-1-acid glycoprotein 1 OS=Homo sapiens GN=ORM1 PE=1 SV=1 - [A1AG1_HUMAN]	ORM1	orosomucoid 1	-1	-1	0	8.6	-4.146	-4.162	0.016	-9.28	-9.32	0.03	4e-05	4e-05	0.97356	0.000224	0.000151	0.980995	54.08	6e-05	0.000173
P02743	Serum amyloid P-component OS=Homo sapiens GN=APCS PE=1 SV=2 - [SAMP_HUMAN]	APCS	amyloid P component, serum	-1	-1	0	8.62	-4.218	-4.234	0.016	-8.62	-8.65	0.03	7e-05	6e-05	0.97607	0.00033	0.000224	0.980995	46.63	0.0001	0.000239
P02774	Isoform 2 of Vitamin D-binding protein OS=Homo sapiens GN=GC - [VTDB_HUMAN] /// Vitamin D-binding protein OS=Homo sapiens GN=GC PE=1 SV=1 - [VTDB_HUMAN]	GC	group-specific component (vitamin D binding protein)	-1	-1	0	8.97	-4.372	-4.916	0.544	-10.64	-11.97	1.21	2e-05	1e-05	0.2647	0.000106	4.9e-05	0.306974	80.69	2e-05	5.7e-05
P08603	Complement factor H OS=Homo sapiens GN=CFH PE=1 SV=4 - [CFAH_HUMAN]	CFH	complement factor H	-1	-1	0	8.67	-4.404	-4.42	0.016	-7.29	-7.32	0.02	0.0002	0.00019	0.98099	0.000742	0.000542	0.980995	33.34	0.00032	0.000583
P02656	Apolipoprotein C-III OS=Homo sapiens GN=APOC3 PE=1 SV=1 - [APOC3_HUMAN]	APOC3	apolipoprotein C-III	-1	0	0	9.64	-4.486	-1.924	-2.562	-4.06	-1.82	-2.28	0.00516	0.11313	0.05786	0.011815	0.156355	0.077373	8.16	0.01578	0.020753
P04217	Isoform 2 of Alpha-1B-glycoprotein OS=Homo sapiens GN=A1BG - [A1BG_HUMAN] /// Alpha-1B-glycoprotein OS=Homo sapiens GN=A1BG PE=1 SV=4 - [A1BG_HUMAN]	A1BG	alpha-1-B glycoprotein	-1	-1	0	9.2	-4.972	-3.966	-1.007	-5.08	-4.24	-0.97	0.00159	0.00416	0.36493	0.004096	0.007992	0.406292	14.04	0.00393	0.005661
P01766	Ig heavy chain V-III region BRO OS=Homo sapiens PE=1 SV=1 - [HV305_HUMAN]	NA	NA	-1	0	-1	10.58	-5.16	-0.535	-4.625	-18.12	-2.35	-17.44	0	0.05104	0	9e-06	0.078193	5e-06	218.46	0	6e-06
P02760	Protein AMBP OS=Homo sapiens GN=AMBP PE=1 SV=1 - [AMBP_HUMAN]	AMBP	alpha-1-microglobulin/bikunin precursor	-1	-1	0	9.6	-5.212	-3.203	-2.008	-5.89	-3.89	-2.16	0.0007	0.00642	0.06911	0.002038	0.011906	0.087817	17.31	0.0022	0.003312
P00450	Ceruloplasmin OS=Homo sapiens GN=CP PE=1 SV=1 - [CERU_HUMAN]	CP	ceruloplasmin (ferroxidase)	-1	-1	0	9.26	-5.234	-4.204	-1.031	-5.91	-4.97	-1.08	0.00068	0.0018	0.31615	0.002038	0.003667	0.359161	19.05	0.00168	0.002639
P01765	Ig heavy chain V-III region TIL OS=Homo sapiens PE=1 SV=1 - [HV304_HUMAN]	NA	NA	-1	-1	-1	10.42	-5.282	-1.163	-4.119	-24.23	-6.49	-19.69	0	0.00034	0	2e-06	0.000823	4e-06	342.24	0	3e-06
P01620	Ig kappa chain V-III region SIE OS=Homo sapiens PE=1 SV=1 - [KV302_HUMAN]	NA	NA	-1	0	-1	10.77	-5.524	-0.652	-4.872	-18.79	-2.85	-17.62	0	0.02477	0	9e-06	0.041358	5e-06	229.4	0	6e-06
P01859	Ig gamma-2 chain C region OS=Homo sapiens GN=IGHG2 PE=1 SV=2 - [IGHG2_HUMAN]	NA	NA	-1	-1	0	9.09	-6.158	-6.174	0.016	-31.21	-31.29	0.07	0	0	0.94728	1e-06	2e-06	0.980995	610.19	0	1e-06
P01876	Ig alpha-1 chain C region OS=Homo sapiens GN=IGHA1 PE=1 SV=2 - [IGHA1_HUMAN]	NA	NA	-1	-1	-1	11.5	-7.184	-1.459	-5.725	-34.65	-10.28	-28.01	0	2e-05	0	1e-06	9.1e-05	1e-06	701.52	0	1e-06
