# Supplementary material for: Proteomics Analysis Reveals Distinct Corona Composition on Magnetic Nanoparticles with Different Surface Coatings: Implications for Interactions with Primary Human Macrophages
Source: PLoS One. 2015 Oct 7;10(10):e0129008. doi: 10.1371/journal.pone.0129008 (PMC4596693; doi:10.1371/journal.pone.0129008)
Supplement: S3 Table — For details of calculation, refer to Materials and Methods. CSNP = core shell nano particles; Nmag = nanomag-D-spio. Plasma = crude plasma (control). (XLSX) [file pone.0129008.s009.xlsx]

## Sheet: S3_Table
# S3_Table. Estimated relative quantities for corona proteins identified by LC-MS for CSNP, Nmag particles and for untreated plasma.
#
UNIPROT	Accession	Csnp_vs_Plasma	Nmag_vs_Plasma	Csnp_vs_Nmag	Description	AAs	MW.kDa.	calc.pI	SYMBOL	GENENAME	CSNP1.top3	CSNP2.top3	CSNP3.top3	Nmag1.top3	Nmag2.top3	Nmag3.top3	plasma1.top3	plasma2.top3
P02768	P02768	-1	-1	0	Serum albumin OS=Homo sapiens GN=ALB PE=1 SV=2 - [ALBU_HUMAN]	609	69.3	6.28	ALB	albumin	0.121505	0.109036	0.0966075	0.0974109	0.0997586	0.103547	0.414943	0.565597
P02675	P02675	1	-1	1	Fibrinogen beta chain OS=Homo sapiens GN=FGB PE=1 SV=2 - [FIBB_HUMAN]	491	55.9	8.27	FGB	fibrinogen beta chain	0.115047	0.115191	0.105108	0.00447484	0.00376969	0.0045496	0.00871038	0.00825531
P02679	P02679-2	1	-1	1	Isoform Gamma-A of Fibrinogen gamma chain OS=Homo sapiens GN=FGG - [FIBG_HUMAN]	437	49.5	6.09	FGG	fibrinogen gamma chain	0.0994206	0.101821	0.0936113	0.00242517	0.00167656	0.00178442	0.00845533	0.00525974
P02671	P02671-2	1	-1	1	Isoform 2 of Fibrinogen alpha chain OS=Homo sapiens GN=FGA - [FIBA_HUMAN]	644	69.7	8.06	FGA	fibrinogen alpha chain	0.0938795	0.0959518	0.0975481	0.00299979	0.00165955	0.00274511	0.00452451	0.00706774
P04196	P04196	1	1	0	Histidine-rich glycoprotein OS=Homo sapiens GN=HRG PE=1 SV=1 - [HRG_HUMAN]	525	59.5	7.5	HRG	histidine-rich glycoprotein	0.0545339	0.0513183	0.048565	0.0181393	0.0174152	0.0166359	0.000594981	0.00127859
P04004	P04004	1	0	0	Vitronectin OS=Homo sapiens GN=VTN PE=1 SV=1 - [VTNC_HUMAN]	478	54.3	5.8	VTN	vitronectin	0.0438902	0.0742669	0.0561947	0.0144222	0.0171729	0.0134402	0.00418801	0.00670814
P07996	P07996	1	1	0	Thrombospondin-1 OS=Homo sapiens GN=THBS1 PE=1 SV=2 - [TSP1_HUMAN]	1170	129.3	4.94	THBS1	thrombospondin 1	0.0294236	0.0298576	0.0288742	0.0147463	0.0135795	0.0115904	0	0
Q9HC10	Q9HC10-2	1	0	1	Isoform 2 of Otoferlin OS=Homo sapiens GN=OTOF - [OTOF_HUMAN]	1230	140.2	6.24	OTOF	otoferlin	0.0290688	0	0.0294003	0	0	0	0	0
P01024	P01024	0	0	1	Complement C3 OS=Homo sapiens GN=C3 PE=1 SV=2 - [CO3_HUMAN]	1663	187	6.4	C3	complement component 3	0.0284788	0.0250967	0.0214223	0.00526204	0.00491163	0.0053564	0.0100714	0.00944511
P02776	P02776	1	1	0	Platelet factor 4 OS=Homo sapiens GN=PF4 PE=1 SV=2 - [PLF4_HUMAN]	101	10.8	8.62	PF4	platelet factor 4	0.0258119	0.0238453	0.0247702	0.0729951	0.0722283	0.0554138	0	0
P01042	P01042-2 /// P01042	1	1	-1	Isoform LMW of Kininogen-1 OS=Homo sapiens GN=KNG1 - [KNG1_HUMAN] /// Kininogen-1 OS=Homo sapiens GN=KNG1 PE=1 SV=2 - [KNG1_HUMAN]	427 /// 644	47.9 /// 71.9	6.65 /// 6.81	KNG1	kininogen 1	0.0243409	0.0234214	0.022025	0.128057	0.0649075	0.107836	0.00214759	0.00436073
P00748	P00748	1	0	1	Coagulation factor XII OS=Homo sapiens GN=F12 PE=1 SV=3 - [FA12_HUMAN]	615	67.7	7.74	F12	coagulation factor XII (Hageman factor)	0.0201512	0.0180246	0.0136637	0	0	0	0	0
P0C0L4	P0C0L4	1	0	1	Complement C4-A OS=Homo sapiens GN=C4A PE=1 SV=1 - [CO4A_HUMAN]	1744	192.7	7.08	C4A /// C4B	complement component 4A (Rodgers blood group) /// complement component 4B (Chido blood group)	0.0181221	0.0184648	0.013918	0.00553146	0.00432648	0.00532098	0.00443021	0.0043119
P02775	P02775	0	1	-1	Platelet basic protein OS=Homo sapiens GN=PPBP PE=1 SV=3 - [CXCL7_HUMAN]	128	13.9	8.79	PPBP	pro-platelet basic protein (chemokine (C-X-C motif) ligand 7)	0.0147576	0.0127664	0.0122214	0.0342748	0.0371401	0.0308672	0.0026727	0.00399558
Q96GX5	Q96GX5-2	0	1	0	Isoform 2 of Serine/threonine-protein kinase greatwall OS=Homo sapiens GN=MASTL - [GWL_HUMAN]	840	92.8	6.13	MASTL	microtubule associated serine/threonine kinase-like	0.0145503	0	0.0159421	0.0162197	0.115947	0.108624	0	0
Q9UKM9	Q9UKM9-2	0	0	0	Isoform 1 of RNA-binding protein Raly OS=Homo sapiens GN=RALY - [RALY_HUMAN]	290	30.3	9.63	RALY	RALY heterogeneous nuclear ribonucleoprotein	0.0136056	0	0	0	0	0	0	0
P00734	P00734	1	-1	1	Prothrombin OS=Homo sapiens GN=F2 PE=1 SV=2 - [THRB_HUMAN]	622	70	5.9	F2	coagulation factor II (thrombin)	0.0115247	0.0106183	0.00776901	0	0	0.00109607	0.00353431	0.00310545
Q76FK4	Q76FK4-3	1	0	1	Isoform 3 of Nucleolar protein 8 OS=Homo sapiens GN=NOL8 - [NOL8_HUMAN]	1041	117.4	6.92	NOL8	nucleolar protein 8	0.0108231	0.00929355	0.00788746	0	0	0	0	0
P02751	P02751-10 /// P02751-12 /// P02751-4	1	0	1	Isoform 10 of Fibronectin OS=Homo sapiens GN=FN1 - [FINC_HUMAN] /// Isoform 12 of Fibronectin OS=Homo sapiens GN=FN1 - [FINC_HUMAN] /// Isoform 4 of Fibronectin OS=Homo sapiens GN=FN1 - [FINC_HUMAN]	2176 /// 2008 /// 2031	239.5 /// 221.2 /// 222.8	5.88 /// 6.18 /// 5.68	FN1	fibronectin 1	0.0106795	0.0119267	0.0125733	0.00204041	0.00164769	0.00236335	0.00114238	0.00173808
P01857	P01857	-1	-1	0	Ig gamma-1 chain C region OS=Homo sapiens GN=IGHG1 PE=1 SV=1 - [IGHG1_HUMAN]	330	36.1	8.19	NA	NA	0.00927634	0.0083805	0.00868526	0.0187918	0.0171729	0.0177025	0.0607412	0.0410657
Q8NF91	Q8NF91-5	0	0	0	Isoform 5 of Nesprin-1 OS=Homo sapiens GN=SYNE1 - [SYNE1_HUMAN]	1443	167.1	6.54	SYNE1	spectrin repeat containing, nuclear envelope 1	0.00889364	0	0	0	0	0	0	0
Q96PL1	Q96PL1	0	0	0	Secretoglobin family 3A member 2 OS=Homo sapiens GN=SCGB3A2 PE=1 SV=1 - [SG3A2_HUMAN]	93	10.2	7.28	SCGB3A2	secretoglobin, family 3A, member 2	0.00850696	0	0	0	0	0	0	0
P01834	P01834	-1	0	0	Ig kappa chain C region OS=Homo sapiens GN=IGKC PE=1 SV=1 - [IGKC_HUMAN]	106	11.6	5.87	NA	NA	0.00745455	0.00809925	0.00683882	0.0192675	0.0158995	0.0141329	0.0330069	0.0313653
P00747	P00747	1	-1	1	Plasminogen OS=Homo sapiens GN=PLG PE=1 SV=2 - [PLMN_HUMAN]	810	90.5	7.24	PLG	plasminogen	0.00739874	0.00703538	0.00652876	0	0	0.0112244	0.00292989	0.0025827
P02649	P02649	1	0	1	Apolipoprotein E OS=Homo sapiens GN=APOE PE=1 SV=1 - [APOE_HUMAN]	317	36.1	5.73	APOE	apolipoprotein E	0.00694828	0.00554352	0.00744849	0.000940432	0.00129042	0.00117833	0.00164156	0.000974811
P04114	P04114	1	0	1	Apolipoprotein B-100 OS=Homo sapiens GN=APOB PE=1 SV=2 - [APOB_HUMAN]	4563	515.3	7.05	APOB	apolipoprotein B	0.00620283	0.00523781	0.00449418	0.00051989	0.000362585	0.000397893	0.00103414	0.00185906
P60709	P60709	1	1	-1	Actin, cytoplasmic 1 OS=Homo sapiens GN=ACTB PE=1 SV=1 - [ACTB_HUMAN]	375	41.7	5.48	ACTB	actin, beta	0.00604337	0.0063832	0.00854591	0.0381182	0.0392848	0.0304343	0	0.000738517
P02747	P02747	1	1	0	Complement C1q subcomponent subunit C OS=Homo sapiens GN=C1QC PE=1 SV=3 - [C1QC_HUMAN]	245	25.8	8.41	C1QC	complement component 1, q subcomponent, C chain	0.00602344	0.00555575	0.00422941	0.00204209	0.00169358	0.00194617	0	0
P59665	P59665	1	1	0	Neutrophil defensin 1 OS=Homo sapiens GN=DEFA1 PE=1 SV=1 - [DEF1_HUMAN]	94	10.2	6.99	DEFA1 /// DEFA1B	defensin, alpha 1 /// defensin, alpha 1B	0.00597959	0.00464677	0.00721159	0.00232161	0.00224882	0.00202213	0	0
P13224	P13224	1	1	-1	Platelet glycoprotein Ib beta chain OS=Homo sapiens GN=GP1BB PE=1 SV=1 - [GP1BB_HUMAN]	206	21.7	9.31	GP1BB	glycoprotein Ib (platelet), beta polypeptide	0.00595168	0.00608157	0.00595392	0.0155756	0.0206529	0.0151955	0	0
P02647	P02647	0	-1	1	Apolipoprotein A-I OS=Homo sapiens GN=APOA1 PE=1 SV=1 - [APOA1_HUMAN]	267	30.8	5.76	APOA1	apolipoprotein A-I	0.00576831	0.00716174	0.00575185	0.0023616	0.00280252	0.00274825	0.00779948	0.0120755
P08514	P08514-3 /// P08514-2	1	1	-1	Isoform 3 of Integrin alpha-IIb OS=Homo sapiens GN=ITGA2B - [ITA2B_HUMAN] /// Isoform 2 of Integrin alpha-IIb OS=Homo sapiens GN=ITGA2B - [ITA2B_HUMAN]	953 /// 1005	103.2 /// 109.5	5.67 /// 5.33	ITGA2B	integrin, alpha 2b (platelet glycoprotein IIb of IIb/IIIa complex, antigen CD41)	0.00535373	0.00553944	0.00523276	0.0373058	0.0342943	0.0312844	0	0
P10909	P10909-3	0	0	0	Isoform 3 of Clusterin OS=Homo sapiens GN=CLU - [CLUS_HUMAN]	274	32.3	6.65	CLU	clusterin	0.00519826	0.00569026	0.00603753	0.00407914	0.00561947	0.00591526	0.00286774	0.00314985
P03952	P03952	1	1	-1	Plasma kallikrein OS=Homo sapiens GN=KLKB1 PE=1 SV=1 - [KLKB1_HUMAN]	638	71.3	8.22	KLKB1	kallikrein B, plasma (Fletcher factor) 1	0.00473583	0.00501362	0.00455689	0.0306251	0.0363668	0.0302493	0	0.000873589
P02787	P02787	-1	-1	0	Serotransferrin OS=Homo sapiens GN=TF PE=1 SV=3 - [TRFE_HUMAN]	698	77	7.12	TF	transferrin	0.00439699	0.00407286	0.00326891	0.00408798	0.003979	0.00407732	0.0229548	0.0200001
P69905	P69905	-1	0	0	Hemoglobin subunit alpha OS=Homo sapiens GN=HBA1 PE=1 SV=2 - [HBA_HUMAN]	142	15.2	8.68	HBA1 /// HBA2	hemoglobin, alpha 1 /// hemoglobin, alpha 2	0.00429733	0.00596336	0.0052676	0.0149863	0.015982	0.0112087	0.00537326	0.00992791
P01023	P01023	-1	0	-1	Alpha-2-macroglobulin OS=Homo sapiens GN=A2M PE=1 SV=3 - [A2MG_HUMAN]	1474	163.2	6.46	A2M	alpha-2-macroglobulin	0.00388554	0.00557613	0.00320515	0.0112481	0.0112389	0.00961869	0.00814884	0.013807
P03950	P03950	1	1	0	Angiogenin OS=Homo sapiens GN=ANG PE=1 SV=1 - [ANGI_HUMAN]	147	16.5	9.64	ANG	angiogenin, ribonuclease, RNase A family, 5	0.00375558	0.00398033	0.0042956	0.00857502	0.00690834	0.00789489	0	0
P08567	P08567	1	1	0	Pleckstrin OS=Homo sapiens GN=PLEK PE=1 SV=3 - [PLEK_HUMAN]	350	40.1	8.28	PLEK	pleckstrin	0.00343228	0.00273018	0.0026986	0.00606187	0.00374494	0	0	0
P02788	P02788	1	1	-1	Lactotransferrin OS=Homo sapiens GN=LTF PE=1 SV=6 - [TRFL_HUMAN]	710	78.1	8.12	LTF	lactotransferrin	0.00332944	0.00456525	0.00355702	0.0241254	0.0260919	0.018651	0	0
P21333	P21333-2	1	1	-1	Isoform 2 of Filamin-A OS=Homo sapiens GN=FLNA - [FLNA_HUMAN]	2639	279.8	6.05	FLNA	filamin A, alpha	0.00317636	0.00260505	0.003055	0.0103136	0.0115431	0.00963837	0	0
P02790	P02790	-1	-1	1	Hemopexin OS=Homo sapiens GN=HPX PE=1 SV=2 - [HEMO_HUMAN]	462	51.6	7.02	HPX	hemopexin	0.00271593	0.00264295	0.00229865	0.00307303	0.00214365	0	0.00592409	0.00798783
P01860	P01860	-1	-1	-1	Ig gamma-3 chain C region OS=Homo sapiens GN=IGHG3 PE=1 SV=2 - [IGHG3_HUMAN]	377	41.3	7.9	NA	NA	0.00244167	0.00353359	0.0026547	0.00961901	0.00891383	0.00866627	0.0343143	0.0214208
Q03591	Q03591	1	0	1	Complement factor H-related protein 1 OS=Homo sapiens GN=CFHR1 PE=1 SV=2 - [FHR1_HUMAN]	330	37.6	7.39	CFHR1	complement factor H-related 1	0.00241057	0.0362204	0.00166041	0	0	0	0	0
P01871	P01871	-1	0	-1	Ig mu chain C region OS=Homo sapiens GN=IGHM PE=1 SV=3 - [IGHM_HUMAN]	452	49.3	6.77	NA	NA	0.00229218	0.00205029	0.00147542	0.0237213	0.023973	0.0193791	0.00709647	0.00547395
Q9Y490	Q9Y490	1	1	-1	Talin-1 OS=Homo sapiens GN=TLN1 PE=1 SV=3 - [TLN1_HUMAN]	2541	269.6	6.07	TLN1	talin 1	0.00224195	0.00134593	0.00151966	0.00635234	0.00744451	0.00543905	0	0
P14770	P14770	0	1	-1	Platelet glycoprotein IX OS=Homo sapiens GN=GP9 PE=1 SV=3 - [GPIX_HUMAN]	177	19	6.34	GP9	glycoprotein IX (platelet)	0.00195413	0	0	0.00443274	0.00585147	0.00403796	0	0
P01877	P01877	0	0	0	Ig alpha-2 chain C region OS=Homo sapiens GN=IGHA2 PE=1 SV=3 - [IGHA2_HUMAN]	340	36.5	6.1	NA	NA	0.00192902	0.00149879	0.00176458	0	0	0	0.0257839	0
P00738	P00738	-1	-1	0	Haptoglobin OS=Homo sapiens GN=HP PE=1 SV=1 - [HPT_HUMAN]	406	45.2	6.58	HP	haptoglobin	0.00170897	0.00219866	0.00209624	0.00449589	0.00478583	0.00447482	0.0171871	0.0131521
P0CG04	P0CG04	0	0	0	Ig lambda-1 chain C regions OS=Homo sapiens GN=IGLC1 PE=1 SV=1 - [LAC1_HUMAN]	106	11.3	7.87	NA	NA	0.00142514	0.00207108	0.00174123	0.00585139	0	0	0	0
P00751	P00751-2 /// P00751	-1	-1	0	Isoform 2 of Complement factor B OS=Homo sapiens GN=CFB - [CFAB_HUMAN] /// Complement factor B OS=Homo sapiens GN=CFB PE=1 SV=2 - [CFAB_HUMAN]	621 /// 764	68.8 /// 85.5	6.57 /// 7.06	CFB	complement factor B	0.000631046	0.00107936	0.000608282	0.000281246	0.000303864	0.000643476	0.00801809	0.0061654
P01009	P01009-3 /// P01009-2	-1	-1	-1	Isoform 3 of Alpha-1-antitrypsin OS=Homo sapiens GN=SERPINA1 - [A1AT_HUMAN] /// Isoform 2 of Alpha-1-antitrypsin OS=Homo sapiens GN=SERPINA1 - [A1AT_HUMAN]	306 /// 359	34.7 /// 40.2	5.19 /// 5.47	SERPINA1	serpin peptidase inhibitor, clade A (alpha-1 antiproteinase, antitrypsin), member 1	0.000539359	0	0.00083961	0.00315933	0.00363049	0.00283287	0.00761087	0.00655275
P18206	P18206-2	1	1	-1	Isoform 1 of Vinculin OS=Homo sapiens GN=VCL - [VINC_HUMAN]	1066	116.6	6.09	VCL	vinculin	0.000156984	0	0.00138518	0.00696273	0.00870761	0.00647806	0	0
A6NMB1	A6NMB1	0	0	0	Sialic acid-binding Ig-like lectin 16 OS=Homo sapiens GN=SIGLEC16 PE=2 SV=3 - [SIG16_HUMAN]	481	53	9.03	NA	NA	0	0.00908974	0.00964333	0	0	0	0	0
B9A064	B9A064	0	0	0	Immunoglobulin lambda-like polypeptide 5 OS=Homo sapiens GN=IGLL5 PE=2 SV=2 - [IGLL5_HUMAN]	214	23	8.84	IGLL5	immunoglobulin lambda-like polypeptide 5	0	0	0	0	0	0	0.00929336	0
O00204	O00204-2	0	0	0	Isoform 2 of Sulfotransferase family cytosolic 2B member 1 OS=Homo sapiens GN=SULT2B1 - [ST2B1_HUMAN]	350	39.6	6.55	SULT2B1	sulfotransferase family, cytosolic, 2B, member 1	0	0	0	0	0	0.00823335	0	0
O60507	O60507	0	0	0	Protein-tyrosine sulfotransferase 1 OS=Homo sapiens GN=TPST1 PE=2 SV=1 - [TPST1_HUMAN]	370	42.2	9.09	TPST1	tyrosylprotein sulfotransferase 1	0	0	0	0	0	0.0237319	0	0
O94966	O94966-4	0	0	0	Isoform 4 of Ubiquitin carboxyl-terminal hydrolase 19 OS=Homo sapiens GN=USP19 - [UBP19_HUMAN]	1266	139.8	6.43	USP19	ubiquitin specific peptidase 19	0	0.0170749	0	0	0	0	0	0
P01608	P01608	0	0	0	Ig kappa chain V-I region Roy OS=Homo sapiens PE=1 SV=1 - [KV116_HUMAN]	108	11.8	5.36	NA	NA	0	0	0	0	0	0	0.00669782	0
P01617	P01617	-1	0	-1	Ig kappa chain V-II region TEW OS=Homo sapiens PE=1 SV=1 - [KV204_HUMAN]	113	12.3	6	NA	NA	0	0	0	0.00216165	0.00278499	0.00229566	0.00477956	0.00524531
P01620	P01620	-1	0	-1	Ig kappa chain V-III region SIE OS=Homo sapiens PE=1 SV=1 - [KV302_HUMAN]	109	11.8	8.48	NA	NA	0	0	0	0.00252873	0.00265817	0.00237752	0.00904259	0.00562045
P01624	P01624	0	0	0	Ig kappa chain V-III region POM OS=Homo sapiens PE=1 SV=1 - [KV306_HUMAN]	109	11.9	8.94	NA	NA	0	0	0	0	0	0	0	0.00578582
P01765	P01765	-1	-1	-1	Ig heavy chain V-III region TIL OS=Homo sapiens PE=1 SV=1 - [HV304_HUMAN]	115	12.3	9.13	NA	NA	0	0	0	0.00202736	0.00269786	0.0020115	0.00810168	0.0100156
P01766	P01766	-1	0	-1	Ig heavy chain V-III region BRO OS=Homo sapiens PE=1 SV=1 - [HV305_HUMAN]	120	13.2	6.57	NA	NA	0	0	0	0.00458008	0.00496421	0.00399073	0.0127462	0.00790903
P01859	P01859	-1	-1	0	Ig gamma-2 chain C region OS=Homo sapiens GN=IGHG2 PE=1 SV=2 - [IGHG2_HUMAN]	326	35.9	7.59	NA	NA	0	0	0	0	0	0	0.0343143	0.0207215
P01861	P01861	-1	0	0	Ig gamma-4 chain C region OS=Homo sapiens GN=IGHG4 PE=1 SV=1 - [IGHG4_HUMAN]	327	35.9	7.36	NA	NA	0	0.00269513	0.00299124	0.00963585	0.00909942	0.00885125	0.0343143	0.0210656
P01876	P01876	-1	-1	-1	Ig alpha-1 chain C region OS=Homo sapiens GN=IGHA1 PE=1 SV=2 - [IGHA1_HUMAN]	353	37.6	6.51	NA	NA	0	0	0	0.00766574	0.00918707	0.00772959	0.0257839	0.0203664
P04220	P04220	0	0	0	Ig mu heavy chain disease protein OS=Homo sapiens PE=1 SV=1 - [MUCB_HUMAN]	391	43	5.24	NA	NA	0	0	0	0.0225552	0	0	0	0
P04433	P04433	-1	-1	0	Ig kappa chain V-III region VG (Fragment) OS=Homo sapiens PE=1 SV=1 - [KV309_HUMAN]	115	12.6	4.96	NA	NA	0	0	0	0	0	0.00222875	0.0110937	0.00843512
P05106	P05106-2 /// P05106	0	1	-1	Isoform Beta-3B of Integrin beta-3 OS=Homo sapiens GN=ITGB3 - [ITB3_HUMAN] /// Integrin beta-3 OS=Homo sapiens GN=ITGB3 PE=1 SV=2 - [ITB3_HUMAN]	780 /// 788	86.1 /// 87	5.27 /// 5.24	ITGB3	integrin, beta 3 (platelet glycoprotein IIIa, antigen CD61)	0	0	0.00147228	0.0153736	0.0186061	0.0135583	0	0
P0CG05	P0CG05	0	0	0	Ig lambda-2 chain C regions OS=Homo sapiens GN=IGLC2 PE=1 SV=1 - [LAC2_HUMAN]	106	11.3	7.24	NA	NA	0	0	0	0	0	0	0	0.00638627
P11678	P11678	0	0	0	Eosinophil peroxidase OS=Homo sapiens GN=EPX PE=1 SV=2 - [PERE_HUMAN]	715	81	10.29	EPX	eosinophil peroxidase	0	0	0	0	0	0	0	0.00619759
P12270	P12270	0	0	0	Nucleoprotein TPR OS=Homo sapiens GN=TPR PE=1 SV=3 - [TPR_HUMAN]	2363	267.1	5.02	TPR	translocated promoter region, nuclear basket protein	0	0	0	0	0	0	0.00591337	0
Q8WUI4	Q8WUI4-10	0	1	-1	Isoform 10 of Histone deacetylase 7 OS=Homo sapiens GN=HDAC7 - [HDAC7_HUMAN]	614	66.1	6.57	HDAC7	histone deacetylase 7	0	0	0	0.0115639	0.010677	0.00894964	0	0
P46108	P46108	0	0	0	Adapter molecule crk OS=Homo sapiens GN=CRK PE=1 SV=2 - [CRK_HUMAN]	304	33.8	5.55	CRK	v-crk avian sarcoma virus CT10 oncogene homolog	0	0	0.00613856	0.00676067	0	0.00660793	0.0484601	0
P68871	P68871	0	1	-1	Hemoglobin subunit beta OS=Homo sapiens GN=HBB PE=1 SV=2 - [HBB_HUMAN]	147	16	7.28	HBB	hemoglobin, beta	0	0	0	0.00626815	0.00645466	0.00502974	0	0
Q86UX7	Q86UX7-2	0	1	-1	Isoform 2 of Fermitin family homolog 3 OS=Homo sapiens GN=FERMT3 - [URP2_HUMAN]	663	75.4	6.77	FERMT3	fermitin family member 3	0	0	0	0.00444958	0.00542872	0.00419145	0	0
Q04206	Q04206-2	0	0	0	Isoform 2 of Transcription factor p65 OS=Homo sapiens GN=RELA - [TF65_HUMAN]	537	58.8	5.91	RELA	v-rel avian reticuloendotheliosis viral oncogene homolog A	0	0	0.0133536	0	0	0	0	0
Q12950	Q12950	0	0	0	Forkhead box protein D4 OS=Homo sapiens GN=FOXD4 PE=2 SV=4 - [FOXD4_HUMAN]	439	47.3	9.19	FOXD4	forkhead box D4	0	0	0.00900926	0	0	0	0	0
Q14511	Q14511	0	0	0	Enhancer of filamentation 1 OS=Homo sapiens GN=NEDD9 PE=1 SV=1 - [CASL_HUMAN]	834	92.8	6.7	NEDD9	neural precursor cell expressed, developmentally down-regulated 9	0	0	0.00942733	0	0	0	0	0
Q14573	Q14573	0	0	0	Inositol 1,4,5-trisphosphate receptor type 3 OS=Homo sapiens GN=ITPR3 PE=1 SV=2 - [ITPR3_HUMAN]	2671	303.9	6.48	ITPR3	inositol 1,4,5-trisphosphate receptor, type 3	0	0	0	0	0	0.00617108	0	0
Q32P41	Q32P41	0	0	0	tRNA (guanine(37)-N1)-methyltransferase OS=Homo sapiens GN=TRMT5 PE=1 SV=2 - [TRM5_HUMAN]	509	58.2	8.62	TRMT5	tRNA methyltransferase 5	0	0	0.00698862	0	0	0	0	0
Q562R1	Q562R1	0	0	0	Beta-actin-like protein 2 OS=Homo sapiens GN=ACTBL2 PE=1 SV=2 - [ACTBL_HUMAN]	376	42	5.59	ACTBL2	actin, beta-like 2	0	0	0.00830552	0	0	0	0	0
Q6UB98	Q6UB98-2	0	0	0	Isoform 2 of Ankyrin repeat domain-containing protein 12 OS=Homo sapiens GN=ANKRD12 - [ANR12_HUMAN]	2039	232.9	7.06	ANKRD12	ankyrin repeat domain 12	0	0.00509922	0	0	0	0	0	0
Q8N239	Q8N239	0	0	0	Kelch-like protein 34 OS=Homo sapiens GN=KLHL34 PE=2 SV=1 - [KLH34_HUMAN]	644	70.6	5.6	KLHL34	kelch-like family member 34	0	0	0	0.0251736	0	0	0	0
Q8NE62	Q8NE62	0	0	0	Choline dehydrogenase, mitochondrial OS=Homo sapiens GN=CHDH PE=2 SV=2 - [CHDH_HUMAN]	594	65.3	8.28	CHDH	choline dehydrogenase	0	0.00343984	0.00518398	0	0	0	0	0
Q8TAP6	Q8TAP6	0	0	0	Centrosomal protein of 76 kDa OS=Homo sapiens GN=CEP76 PE=1 SV=1 - [CEP76_HUMAN]	659	74.4	6.74	CEP76	centrosomal protein 76kDa	0	0	0	0	0	0.022382	0	0
P67936	P67936	0	1	-1	Tropomyosin alpha-4 chain OS=Homo sapiens GN=TPM4 PE=1 SV=3 - [TPM4_HUMAN]	248	28.5	4.69	TPM4	tropomyosin 4	0	0	0	0.00380593	0.00555761	0.00381009	0	0
Q96JI7	Q96JI7-2	0	0	0	Isoform 2 of Spatacsin OS=Homo sapiens GN=SPG11 - [SPTCS_HUMAN]	2079	236.3	5.67	SPG11	spastic paraplegia 11 (autosomal recessive)	0	0	0	0.00894126	0	0	0	0
Q9BXJ8	Q9BXJ8-2	0	0	0	Isoform 2 of Transmembrane protein 120A OS=Homo sapiens GN=TMEM120A - [T120A_HUMAN]	322	35.9	8.43	TMEM120A	transmembrane protein 120A	0	0	0	0.011265	0	0	0	0
