# Supplementary material for: Proteomics Analysis Reveals Distinct Corona Composition on Magnetic Nanoparticles with Different Surface Coatings: Implications for Interactions with Primary Human Macrophages
Source: PLoS One. 2015 Oct 7;10(10):e0129008. doi: 10.1371/journal.pone.0129008 (PMC4596693; doi:10.1371/journal.pone.0129008)
Supplement: S5 Table — P-values were transformed (–log10(p-value). Columns: GO.ID = Gene Ontology identifier, Gobranch = GO branch (BP = biological process, MF = molecular function, CC = cellular component), Term = GO term name, totalSignif = total number of signatures where the p-value is below 0.01 (-log10(p-value)>2), minP = smallest p-value observed for a GO term. For descriptions of the signatures see Materials and Methods. (XLSX) [file pone.0129008.s011.xlsx]

## Sheet: S5_Table
# S5_Table. A table of GO category enrichment analysis results using the topGO R/Bioconductor package and the parentChild method.
#
GO.ID	Gobranch	Term	totalSignif	minP	Cluster1	Cluster2	Cluster3-4	Cluster5	CSNP_vs_Plasma_UP_exclude_NMag_UP	NMag_vs_Plasma_UP_exclude_CSNP_UP	Plasma_vs_CSNP&NMag_UP
GO:0050865	BP	regulation of cell activation	1	0.00018	0	0	0	0	3.74473	0	0
GO:0050818	BP	regulation of coagulation	2	0.00029	0	0	0	3.5376	3.21467	0	0
GO:1900046	BP	regulation of hemostasis	2	0.00029	0	0	0	3.5376	3.21467	0	0
GO:0030193	BP	regulation of blood coagulation	2	0.00026	0	0	0	3.58503	3.0655	0	0
GO:0061041	BP	regulation of wound healing	2	0.00016	0	0	0	3.79588	2.94692	0	0
GO:0050896	BP	response to stimulus	2	0.00113	0	0	0	0	2.94692	2.39254	0
GO:0065007	BP	biological regulation	1	0.00134	0	0	0	0	2.8729	0	0
GO:0050819	BP	negative regulation of coagulation	2	0.00013	0	0	0	3.88606	2.7986	0	0
GO:1900047	BP	negative regulation of hemostasis	2	0.00013	0	0	0	3.88606	2.7986	0	0
GO:0032501	BP	multicellular organismal process	3	2.8e-05	3.58503	0	0	0	2.767	4.55284	0
GO:0030195	BP	negative regulation of blood coagulation	2	0.0003	0	0	0	3.52288	2.57025	0	0
GO:0044707	BP	single-multicellular organism process	3	0.00024	2.85699	0	0	0	2.50864	3.61979	0
GO:0051918	BP	negative regulation of fibrinolysis	2	0.00041	0	0	0	3.38722	2.48017	0	0
GO:0002376	BP	immune system process	2	0.00142	0	0	0	2.84771	2.47366	0	0
GO:0051174	BP	regulation of phosphorus metabolic process	1	0.00366	0	0	0	0	2.43652	0	0
GO:0051917	BP	regulation of fibrinolysis	2	3.3e-05	0	0	0	4.48149	2.35655	0	0
GO:0042063	BP	gliogenesis	1	0.00706	0	0	0	0	2.1512	0	0
GO:0030155	BP	regulation of cell adhesion	2	0.00729	0	0	0	2.04383	2.13727	0	0
GO:0032940	BP	secretion by cell	3	3.1e-05	0	0	0	2.24413	2.04048	4.50864	0
GO:0072376	BP	protein activation cascade	2	0.00161	0	0	0	2.79317	2.04001	0	0
GO:0050820	BP	positive regulation of coagulation	2	5.9e-05	0	0	0	4.22915	2.03527	0	0
GO:1900048	BP	positive regulation of hemostasis	2	5.9e-05	0	0	0	4.22915	2.03527	0	0
GO:0001775	BP	cell activation	2	2.9e-06	2.42136	0	0	0	0	5.5376	0
GO:0065008	BP	regulation of biological quality	1	2.5e-05	0	0	0	0	0	4.60206	0
GO:0051234	BP	establishment of localization	2	4.4e-05	0	2.24185	0	0	0	4.35655	0
GO:0022610	BP	biological adhesion	2	5.1e-05	3.13668	0	0	0	0	4.29243	0
GO:0042060	BP	wound healing	1	7.4e-05	0	0	0	0	0	4.13077	0
GO:0044765	BP	single-organism transport	2	8.6e-05	0	2.29073	0	0	0	4.0655	0
GO:0030194	BP	positive regulation of blood coagulation	1	9e-05	0	0	0	4.04576	0	0	0
GO:0044763	BP	single-organism cellular process	1	9.2e-05	0	0	0	0	0	4.03621	0
GO:0051179	BP	localization	1	0.0002	0	0	0	0	0	3.69897	0
GO:0008610	BP	lipid biosynthetic process	1	0.00022	0	3.65758	0	0	0	0	0
GO:0050878	BP	regulation of body fluid levels	2	0.00023	3.00877	0	0	0	0	3.63827	0
GO:0048518	BP	positive regulation of biological process	1	0.0003	0	0	0	3.52288	0	0	0
GO:0034330	BP	cell junction organization	2	0.00052	3.05552	0	0	0	0	3.284	0
GO:0040011	BP	locomotion	1	0.00053	0	0	0	0	0	3.27572	0
GO:0051240	BP	positive regulation of multicellular organismal process	1	0.00062	0	0	0	3.20761	0	0	0
GO:0050817	BP	coagulation	2	0.0007	2.35853	0	0	0	0	3.1549	0
GO:0071840	BP	cellular component organization or biogenesis	1	0.00083	0	0	0	0	0	3.08092	0
GO:0019216	BP	regulation of lipid metabolic process	1	0.00085	0	3.07058	0	0	0	0	0
GO:0007155	BP	cell adhesion	2	0.00097	2.35458	0	0	0	0	3.01323	0
GO:0046890	BP	regulation of lipid biosynthetic process	1	0.00103	0	2.98716	0	0	0	0	0
GO:0006694	BP	steroid biosynthetic process	1	0.00108	0	2.96658	0	0	0	0	0
GO:0006935	BP	chemotaxis	1	0.0012	0	0	0	0	0	2.92082	0
GO:0071827	BP	plasma lipoprotein particle organization	1	0.00121	0	2.91721	0	0	0	0	0
GO:0006955	BP	immune response	1	0.00155	0	0	0	2.80967	0	0	0
GO:1901617	BP	organic hydroxy compound biosynthetic process	1	0.00177	0	2.75203	0	0	0	0	0
GO:0051641	BP	cellular localization	1	0.00229	0	0	0	0	0	2.64016	0
GO:0034381	BP	plasma lipoprotein particle clearance	1	0.00235	0	2.62893	0	0	0	0	0
GO:0051241	BP	negative regulation of multicellular organismal process	1	0.00253	0	0	0	2.59688	0	0	0
GO:0034097	BP	response to cytokine stimulus	1	0.00273	0	2.56384	0	0	0	0	0
GO:0090287	BP	regulation of cellular response to growth factor stimulus	1	0.0028	0	0	0	2.55284	0	0	0
GO:0031347	BP	regulation of defense response	1	0.00322	0	2.49214	0	0	0	0	0
GO:0030030	BP	cell projection organization	2	0.00329	2.24642	0	0	0	0	2.4828	0
GO:0097006	BP	regulation of plasma lipoprotein particle levels	1	0.00349	0	2.45717	0	0	0	0	0
GO:0009889	BP	regulation of biosynthetic process	1	0.00455	0	0	0	0	0	2.34199	0
GO:0048519	BP	negative regulation of biological process	1	0.00459	0	0	0	2.33819	0	0	0
GO:0030029	BP	actin filament-based process	1	0.00463	0	0	0	0	0	2.33442	0
GO:0055085	BP	transmembrane transport	1	0.0047	0	0	0	0	0	0	2.3279
GO:0044255	BP	cellular lipid metabolic process	1	0.00475	0	2.32331	0	0	0	0	0
GO:0009893	BP	positive regulation of metabolic process	1	0.00492	0	0	0	2.30803	0	0	0
GO:0071345	BP	cellular response to cytokine stimulus	1	0.00527	0	2.27819	0	0	0	0	0
GO:0045860	BP	positive regulation of protein kinase activity	1	0.00606	0	0	0	0	0	2.21753	0
GO:0033627	BP	cell adhesion mediated by integrin	1	0.00612	0	0	0	2.21325	0	0	0
GO:0006954	BP	inflammatory response	1	0.0066	0	0	0	0	0	0	2.18046
GO:0019725	BP	cellular homeostasis	1	0.0066	0	0	0	0	0	0	2.18046
GO:0034329	BP	cell junction assembly	1	0.00661	2.1798	0	0	0	0	0	0
GO:0006950	BP	response to stress	1	0.00665	0	0	0	0	0	2.17718	0
GO:0003012	BP	muscle system process	1	0.00674	2.17134	0	0	0	0	0	0
GO:0044711	BP	single-organism biosynthetic process	1	0.00738	0	2.13194	0	0	0	0	0
GO:0006928	BP	cellular component movement	1	0.00763	0	0	0	0	0	2.11748	0
GO:0002440	BP	production of molecular mediator of immune response	1	0.0081	0	0	0	0	0	0	2.09151
GO:0046903	BP	secretion	1	0.00811	0	0	0	0	0	2.09098	0
GO:0002682	BP	regulation of immune system process	1	0.0083	0	0	0	0	0	0	2.08092
GO:0051239	BP	regulation of multicellular organismal process	1	0.00854	0	0	0	2.06854	0	0	0
GO:0016192	BP	vesicle-mediated transport	1	0.00869	0	0	0	0	0	2.06098	0
GO:0048583	BP	regulation of response to stimulus	1	0.00888	0	0	0	2.05159	0	0	0
GO:0002697	BP	regulation of immune effector process	1	0.00918	0	2.03716	0	0	0	0	0
GO:0010810	BP	regulation of cell-substrate adhesion	1	0.00957	0	0	0	2.01909	0	0	0
GO:0034367	BP	macromolecular complex remodeling	1	0.00981	0	2.00833	0	0	0	0	0
GO:0071825	BP	protein-lipid complex subunit organization	1	0.00981	0	2.00833	0	0	0	0	0
GO:0032680	BP	regulation of tumor necrosis factor production	1	0.00986	0	0	0	0	0	2.00612	0
GO:0005576	CC	extracellular region	6	1.4e-07	0	3.67778	2.31069	2.52433	6.85387	2.4045	4.42022
GO:0044421	CC	extracellular region part	4	4.9e-06	0	5.3098	0	3.18709	5.08092	0	3.52288
GO:0005577	CC	fibrinogen complex	2	9.5e-05	0	4.02228	0	0	3.67778	0	0
GO:0016023	CC	cytoplasmic membrane-bounded vesicle	4	0.00053	0	3.09151	2.8962	0	3.27572	2.84771	0
GO:0031983	CC	vesicle lumen	3	0.00036	0	3.4437	3.1549	0	3.07058	0	0
GO:0044433	CC	cytoplasmic vesicle part	4	2.6e-05	0	4.58503	3.39794	2.23807	2.93181	0	0
GO:0031410	CC	cytoplasmic vesicle	5	0.00021	0	3.67778	3.35655	2.19723	2.84466	2.31695	0
GO:0031012	CC	extracellular matrix	2	0.00053	0	0	0	3.27572	2.67778	0	0
GO:0031982	CC	vesicle	4	4.9e-05	0	4.09691	2.6925	0	2.53462	4.3098	0
GO:0044420	CC	extracellular matrix part	1	0.00334	0	0	0	0	2.47625	0	0
GO:0005615	CC	extracellular space	1	0.005	0	0	0	0	2.30103	0	0
GO:0060205	CC	cytoplasmic membrane-bounded vesicle lumen	1	0.00553	0	0	0	0	2.25727	0	0
GO:0043233	CC	organelle lumen	2	0.00422	0	2.37469	0	0	2.25571	0	0
GO:0005886	CC	plasma membrane	3	0.00103	0	2.98716	0	0	2.16241	2.67572	0
GO:0030054	CC	cell junction	2	1.7e-05	2.29243	0	0	0	0	4.76955	0
GO:0043230	CC	extracellular organelle	1	5.3e-05	0	0	0	0	0	4.27572	0
GO:0065010	CC	extracellular membrane-bounded organelle	1	7.2e-05	0	0	0	0	0	4.14267	0
GO:0042995	CC	cell projection	1	9.9e-05	0	0	0	0	0	4.00436	0
GO:0031252	CC	cell leading edge	1	0.00041	0	0	0	0	0	3.38722	0
GO:0071944	CC	cell periphery	2	0.00072	0	2.68194	0	0	0	3.14267	0
GO:0005623	CC	cell	1	0.00079	0	0	0	0	0	3.10237	0
GO:0044464	CC	cell part	1	0.00079	0	0	0	0	0	3.10237	0
GO:0043226	CC	organelle	1	0.00293	0	0	0	0	0	2.53313	0
GO:0031974	CC	membrane-enclosed lumen	3	0.00342	0	2.4389	2.46597	2.15864	0	0	0
GO:0044448	CC	cell cortex part	1	0.00386	0	0	0	0	0	2.41341	0
GO:0016020	CC	membrane	1	0.00545	0	2.2636	0	0	0	0	0
GO:0097367	MF	carbohydrate derivative binding	2	8e-07	0	0	0	2.6968	6.09691	0	0
GO:0008201	MF	heparin binding	2	2e-06	0	0	0	3.07058	5.69897	0	0
GO:1901681	MF	sulfur compound binding	2	4.9e-06	0	0	0	2.7986	5.3098	0	0
GO:0030246	MF	carbohydrate binding	1	0.0031	0	0	0	0	2.50864	0	0
GO:0016209	MF	antioxidant activity	1	0.00073	0	0	3.13668	0	0	0	0
GO:0008092	MF	cytoskeletal protein binding	1	0.0012	0	0	0	0	0	2.92082	0
GO:0005102	MF	receptor binding	1	0.0015	0	2.82391	0	0	0	0	0
GO:0030234	MF	enzyme regulator activity	1	0.0023	0	2.63827	0	0	0	0	0
