# Supplementary material for: Proteomics Analysis Reveals Distinct Corona Composition on Magnetic Nanoparticles with Different Surface Coatings: Implications for Interactions with Primary Human Macrophages
Source: PLoS One. 2015 Oct 7;10(10):e0129008. doi: 10.1371/journal.pone.0129008 (PMC4596693; doi:10.1371/journal.pone.0129008)
Supplement: S6 Table — Columns: ProteinList = signature used in the analysis (see Materials and Methods), GObranch = GO branch of the term (BP, MF or CC), GO.ID = GO identifier, Genes = Genes in the signature annotated to the GO term, Term = GO term name, Annotated = total number of genes annotated to the term, Significant = observed number of genes belonging to the signature annotated to the term, Expected = expected number of genes annotated to the term, Rank.in.classic = rank of the term using conventional GO term enrichment analysis, classic(-log10P) = -log10P of the p-value using conventional GO term enrichment analysis, p.c(-log10P) = -log10P of the p-value using the “parentChild” method for GO term enrichment analysis. For signature-associated genes, see S8 Table. (XLSX) [file pone.0129008.s012.xlsx]

## Sheet: S6_Table
# S6_Table. Detailed GO category enrichment analysis results.
#
ProteinList	GObranch	GO.ID	Genes	Term	Annotated	Significant	Expected	Rank.in.classic	classic(-log10P)	p.c(-log10P)
Cluster1	BP	GO:0032501	LTF,HDAC7,FLNA,PLEK,KNG1,TLN1,TPM4,VCL,ACTB,GP1BB,GP9,HBB,ITGA2B,ITGB3,KLKB1,PPBP,FERMT3	multicellular organismal process	142	17	9.98	8	3.59	3.59
Cluster1	BP	GO:0022610	GP1BB,GP9,ITGA2B,ITGB3,TLN1,VCL,FERMT3,KNG1,PLEK	biological adhesion	43	9	3.02	14	3.14	3.14
Cluster1	BP	GO:0034330	TLN1,HDAC7,ITGB3,ACTB,FLNA,VCL	cell junction organization	16	6	1.12	9	3.59	3.06
Cluster1	BP	GO:0050878	KNG1,ACTB,FLNA,GP1BB,GP9,HBB,ITGA2B,ITGB3,KLKB1,PLEK,PPBP,TLN1,VCL,FERMT3	regulation of body fluid levels	71	14	4.99	4	5.18	3.01
Cluster1	BP	GO:0044707	LTF,HDAC7,FLNA,PLEK,KNG1,TLN1,TPM4,VCL,ACTB,GP1BB,GP9,HBB,ITGA2B,ITGB3,KLKB1,PPBP,FERMT3	single-multicellular organism process	139	17	9.77	7	3.74	2.86
Cluster1	BP	GO:0001775	PLEK,FLNA,GP1BB,GP9,ITGA2B,ITGB3,KNG1,PPBP,TLN1,VCL,FERMT3	cell activation	60	11	4.22	11	3.38	2.42
Cluster1	BP	GO:0050817	ACTB,FLNA,GP1BB,GP9,HBB,ITGA2B,ITGB3,KLKB1,KNG1,PLEK,PPBP,TLN1,VCL,FERMT3	coagulation	70	14	4.92	1	5.27	2.36
Cluster1	BP	GO:0007155	GP1BB,GP9,ITGA2B,ITGB3,TLN1,VCL,FERMT3,KNG1,PLEK	cell adhesion	43	9	3.02	15	3.14	2.35
Cluster1	BP	GO:0030030	PLEK,ACTB,ITGA2B,ITGB3,TLN1,FLNA,VCL	cell projection organization	29	7	2.04	18	2.81	2.25
Cluster1	BP	GO:0034329	ACTB,FLNA,TLN1,HDAC7,ITGB3,VCL	cell junction assembly	16	6	1.12	10	3.59	2.18
Cluster1	BP	GO:0003012	TLN1,TPM4,VCL,KNG1	muscle system process	8	4	0.56	17	2.99	2.17
Cluster1	CC	GO:0030054	FERMT3,TLN1,VCL,ITGA2B,ITGB3	cell junction	19	5	1.29	8	2.29	2.29
Cluster2	BP	GO:0008610	APOA1,C3,APOB,APOE	lipid biosynthetic process	12	4	0.52	22	3.11	3.66
Cluster2	BP	GO:0019216	C3,APOA1,APOE,APOB	regulation of lipid metabolic process	9	4	0.39	2	3.68	3.07
Cluster2	BP	GO:0046890	C3,APOB,APOE	regulation of lipid biosynthetic process	5	3	0.21	5	3.24	2.99
Cluster2	BP	GO:0006694	APOA1,APOB,APOE	steroid biosynthetic process	5	3	0.21	6	3.24	2.97
Cluster2	BP	GO:0071827	APOA1,APOE,APOB	plasma lipoprotein particle organization	5	3	0.21	7	3.24	2.92
Cluster2	BP	GO:1901617	APOA1,APOB,APOE	organic hydroxy compound biosynthetic process	7	3	0.3	34	2.72	2.75
Cluster2	BP	GO:0034381	APOE,APOB,APOA1	plasma lipoprotein particle clearance	6	3	0.26	29	2.95	2.63
Cluster2	BP	GO:0034097	APOA1,HPX,APOE,APOB	response to cytokine stimulus	14	4	0.6	33	2.82	2.56
Cluster2	BP	GO:0031347	C3,C4A,C4B,APOA1,APOE,HPX	regulation of defense response	25	6	1.07	1	3.8	2.49
Cluster2	BP	GO:0097006	APOA1,APOE,APOB	regulation of plasma lipoprotein particle levels	6	3	0.26	30	2.95	2.46
Cluster2	BP	GO:0044255	APOA1,APOB,APOE,C3	cellular lipid metabolic process	22	4	0.95	79	2.04	2.32
Cluster2	BP	GO:0044765	APOA1,FGA,FGB,FGG,FN1,C3,APOE,HPX,APOB	single-organism transport	92	9	3.95	38	2.69	2.29
Cluster2	BP	GO:0071345	APOA1,HPX,APOE,APOB	cellular response to cytokine stimulus	13	4	0.56	27	2.96	2.28
Cluster2	BP	GO:0051234	APOA1,FGA,FGB,FGG,FN1,APOB,APOE,C3,HPX	establishment of localization	104	9	4.47	64	2.24	2.24
Cluster2	BP	GO:0044711	APOA1,APOB,APOE	single-organism biosynthetic process	11	3	0.47	76	2.09	2.13
Cluster2	BP	GO:0002697	C3,HPX,APOA1,C4A,C4B	regulation of immune effector process	22	5	0.95	26	3.01	2.04
Cluster2	BP	GO:0034367	APOA1,APOE,APOB	macromolecular complex remodeling	5	3	0.21	8	3.24	2.01
Cluster2	BP	GO:0071825	APOA1,APOE,APOB	protein-lipid complex subunit organization	5	3	0.21	9	3.24	2.01
Cluster2	MF	GO:0005102	C3,FGA,FGB,FGG,APOA1,APOE,APOB	receptor binding	48	7	2.13	2	2.92	2.82
Cluster2	MF	GO:0030234	C3,C4A,C4B,FN1,APOA1,APOE	enzyme regulator activity	38	6	1.69	4	2.64	2.64
Cluster2	CC	GO:0044421	FGA,FGB,FGG,FN1,APOA1,APOB,APOE,C3,C4A,C4B,HPX	extracellular region part	91	11	3.76	4	5.31	5.31
Cluster2	CC	GO:0044433	APOB,FGA,FGB,FGG,FN1,APOA1,APOE,HPX	cytoplasmic vesicle part	52	8	2.15	6	3.85	4.59
Cluster2	CC	GO:0031982	APOA1,APOB,FGA,FGB,FGG,FN1,C3,APOE,HPX	vesicle	71	9	2.94	8	3.8	4.1
Cluster2	CC	GO:0005577	FGA,FGB,FGG,FN1	fibrinogen complex	5	4	0.21	5	5.1	4.02
Cluster2	CC	GO:0005576	APOA1,APOB,APOE,C3,C4A,C4B,FGA,FGB,FGG,FN1,HPX	extracellular region	126	11	5.21	9	3.68	3.68
Cluster2	CC	GO:0031410	APOA1,APOB,FGA,FGB,FGG,FN1,APOE,HPX	cytoplasmic vesicle	58	8	2.4	12	3.49	3.68
Cluster2	CC	GO:0031983	FGA,FGB,FGG,FN1,APOA1,APOB,APOE,HPX	vesicle lumen	34	8	1.41	2	5.4	3.44
Cluster2	CC	GO:0016023	APOA1,APOB,FGA,FGB,FGG,FN1,APOE,HPX	cytoplasmic membrane-bounded vesicle	57	8	2.36	10	3.55	3.09
Cluster2	CC	GO:0005886	APOA1,APOB,APOE,C3,C4A,C4B,FGA,FGB,FGG,FN1	plasma membrane	102	10	4.22	13	3.42	2.99
Cluster2	CC	GO:0071944	APOA1,APOB,APOE,C3,C4A,C4B,FGA,FGB,FGG,FN1	cell periphery	106	10	4.38	14	3.25	2.68
Cluster2	CC	GO:0031974	APOA1,APOB,FGA,FGB,FGG,FN1,APOE,HPX	membrane-enclosed lumen	80	8	3.31	21	2.44	2.44
Cluster2	CC	GO:0043233	APOA1,APOB,FGA,FGB,FGG,FN1,APOE,HPX	organelle lumen	78	8	3.23	20	2.52	2.37
Cluster2	CC	GO:0016020	APOA1,APOB,APOE,C3,C4A,C4B,FGA,FGB,FGG,FN1	membrane	134	10	5.54	25	2.26	2.26
Cluster3-4	MF	GO:0016209	ALB,HP,HBA2	antioxidant activity	8	3	0.23	1	3.14	3.14
Cluster3-4	CC	GO:0044433	A2M,ALB,SERPINA1,TF,HBA2,HP	cytoplasmic vesicle part	52	6	1.37	3	3.59	3.4
Cluster3-4	CC	GO:0031410	TF,A2M,ALB,SERPINA1,HBA2,HP	cytoplasmic vesicle	58	6	1.53	5	3.29	3.36
Cluster3-4	CC	GO:0031983	A2M,ALB,SERPINA1,TF,HBA2,HP	vesicle lumen	34	6	0.89	1	4.74	3.15
Cluster3-4	CC	GO:0016023	TF,A2M,ALB,SERPINA1,HBA2,HP	cytoplasmic membrane-bounded vesicle	57	6	1.5	4	3.35	2.9
Cluster3-4	CC	GO:0031982	TF,A2M,ALB,SERPINA1,HBA2,HP	vesicle	71	6	1.87	7	2.77	2.69
Cluster3-4	CC	GO:0031974	A2M,ALB,SERPINA1,TF,HBA2,HP	membrane-enclosed lumen	80	6	2.11	10	2.47	2.47
Cluster3-4	CC	GO:0005576	A2M,ALB,CFB,HBA2,HP,SERPINA1,TF	extracellular region	126	7	3.32	12	2.31	2.31
Cluster5	BP	GO:0051917	F2,HRG,PLG,THBS1,F12	regulation of fibrinolysis	8	5	0.44	7	4.92	4.48
Cluster5	BP	GO:0050820	F2,F12,THBS1,HRG,PLG	positive regulation of coagulation	7	5	0.38	1	5.35	4.23
Cluster5	BP	GO:1900048	F2,F12,THBS1,HRG,PLG	positive regulation of hemostasis	7	5	0.38	2	5.35	4.23
Cluster5	BP	GO:0030194	F2,F12,THBS1,HRG,PLG	positive regulation of blood coagulation	7	5	0.38	3	5.35	4.05
Cluster5	BP	GO:0050819	F2,VTN,F12,HRG,PLG,THBS1	negative regulation of coagulation	13	6	0.71	4	4.96	3.89
Cluster5	BP	GO:1900047	F2,VTN,F12,HRG,PLG,THBS1	negative regulation of hemostasis	13	6	0.71	5	4.96	3.89
Cluster5	BP	GO:0061041	HRG,F2,F12,THBS1,VTN,PLG	regulation of wound healing	15	6	0.82	9	4.49	3.8
Cluster5	BP	GO:0030193	F2,HRG,F12,THBS1,VTN,PLG	regulation of blood coagulation	15	6	0.82	10	4.49	3.59
Cluster5	BP	GO:0050818	HRG,F2,F12,THBS1,VTN,PLG	regulation of coagulation	15	6	0.82	11	4.49	3.54
Cluster5	BP	GO:1900046	HRG,F2,F12,THBS1,VTN,PLG	regulation of hemostasis	15	6	0.82	12	4.49	3.54
Cluster5	BP	GO:0030195	VTN,F2,F12,HRG,PLG,THBS1	negative regulation of blood coagulation	13	6	0.71	6	4.96	3.52
Cluster5	BP	GO:0048518	THBS1,F2,ANG,F12,HRG,C1QC,CLU,CFHR1,PF4,VTN,NOL8,PLG	positive regulation of biological process	99	12	5.41	15	3.52	3.52
Cluster5	BP	GO:0051918	F2,HRG,PLG,THBS1	negative regulation of fibrinolysis	5	4	0.27	8	4.55	3.39
Cluster5	BP	GO:0051240	F2,F12,THBS1,PF4,HRG,PLG	positive regulation of multicellular organismal process	17	6	0.93	14	4.13	3.21
Cluster5	BP	GO:0002376	THBS1,HRG,C1QC,CLU,CFHR1,PF4,VTN,DEFA1B,F12,F2	immune system process	78	10	4.27	22	2.85	2.85
Cluster5	BP	GO:0006955	C1QC,PF4,THBS1,VTN,DEFA1B,HRG,CLU,CFHR1,F12	immune response	57	9	3.12	17	3.21	2.81
Cluster5	BP	GO:0072376	F12,C1QC,CLU,CFHR1,F2,VTN	protein activation cascade	26	6	1.42	19	2.97	2.79
Cluster5	BP	GO:0051241	F2,VTN,THBS1,F12,HRG,PLG	negative regulation of multicellular organismal process	25	6	1.37	18	3.08	2.6
Cluster5	BP	GO:0090287	THBS1,VTN,HRG	regulation of cellular response to growth factor stimulus	5	3	0.27	21	2.91	2.55
Cluster5	BP	GO:0048519	THBS1,HRG,PLG,F2,PF4,ANG,VTN,C1QC,CLU,F12	negative regulation of biological process	89	10	4.87	40	2.34	2.34
Cluster5	BP	GO:0009893	THBS1,F2,F12,PF4,ANG,CLU,VTN	positive regulation of metabolic process	41	7	2.24	32	2.62	2.31
Cluster5	BP	GO:0032940	CLU,HRG,PF4,PLG,THBS1,OTOF,ANG	secretion by cell	50	7	2.73	50	2.08	2.24
Cluster5	BP	GO:0033627	VTN,HRG,PLG	cell adhesion mediated by integrin	6	3	0.33	28	2.62	2.21
Cluster5	BP	GO:0051239	HRG,F2,THBS1,PF4,F12,VTN,C1QC,PLG	regulation of multicellular organismal process	53	8	2.9	27	2.65	2.07
Cluster5	BP	GO:0048583	THBS1,F12,HRG,C1QC,CLU,CFHR1,F2,VTN,PLG,PF4	regulation of response to stimulus	85	10	4.65	34	2.51	2.05
Cluster5	BP	GO:0030155	THBS1,HRG,VTN,PLG	regulation of cell adhesion	15	4	0.82	44	2.26	2.04
Cluster5	BP	GO:0010810	THBS1,VTN,PLG,HRG	regulation of cell-substrate adhesion	8	4	0.44	16	3.46	2.02
Cluster5	MF	GO:0008201	ANG,HRG,PF4,THBS1,VTN	heparin binding	21	5	0.93	1	3.05	3.07
Cluster5	MF	GO:1901681	ANG,HRG,PF4,THBS1,VTN	sulfur compound binding	21	5	0.93	2	3.05	2.8
Cluster5	MF	GO:0097367	ANG,HRG,PF4,THBS1,VTN	carbohydrate derivative binding	22	5	0.98	3	2.95	2.7
Cluster5	CC	GO:0031012	CLU,THBS1,VTN,DEFA1B,C1QC,ANG	extracellular matrix	24	6	1.26	2	3.28	3.28
Cluster5	CC	GO:0044421	C1QC,THBS1,VTN,ANG,CLU,F2,F12,CFHR1,PF4,PLG,DEFA1B	extracellular region part	91	11	4.79	3	3.19	3.19
Cluster5	CC	GO:0005576	C1QC,CLU,F2,F12,HRG,PF4,PLG,THBS1,VTN,DEFA1B,ANG,CFHR1	extracellular region	126	12	6.63	6	2.52	2.52
Cluster5	CC	GO:0044433	OTOF,CLU,HRG,PF4,PLG,THBS1,DEFA1B	cytoplasmic vesicle part	52	7	2.74	12	2.08	2.24
Cluster5	CC	GO:0031410	THBS1,OTOF,CLU,HRG,PF4,PLG,DEFA1B	cytoplasmic vesicle	58	7	3.05	15	1.8	2.2
Cluster5	CC	GO:0031974	ANG,NOL8,F2,DEFA1B,CLU,HRG,PF4,PLG,THBS1	membrane-enclosed lumen	80	9	4.21	10	2.16	2.16
Csnp_vs_Plasma_UP_exclude_nMag_UP	BP	GO:0050865	HRG,APOE,F2,PLEK,PGLYRP2,THBS1	regulation of cell activation	9	6	1.3	10	3.42	3.74
Csnp_vs_Plasma_UP_exclude_nMag_UP	BP	GO:0050818	HRG,APOE,F2,PLEK,F12,THBS1,VTN,KRT1,PLG	regulation of coagulation	15	9	2.17	1	4.54	3.21
Csnp_vs_Plasma_UP_exclude_nMag_UP	BP	GO:1900046	HRG,APOE,F2,PLEK,F12,THBS1,VTN,KRT1,PLG	regulation of hemostasis	15	9	2.17	2	4.54	3.21
Csnp_vs_Plasma_UP_exclude_nMag_UP	BP	GO:0030193	F2,HRG,APOE,PLEK,F12,THBS1,VTN,KRT1,PLG	regulation of blood coagulation	15	9	2.17	3	4.54	3.07
Csnp_vs_Plasma_UP_exclude_nMag_UP	BP	GO:0050896	THBS1,APOE,ANG,KRT1,F12,HRG,F2,FN1,ITIH4,LYZ,DEFA1B,APOB,FGA,FGB,FGG,SERPIND1,PF4,PLG,PLEK,MMRN1,SERPINA10,C1QB,C1QC,C4A,C4B,CFHR1,VTN,PRG4,PGLYRP2,GSN,TPM1,APOL1,KRT10,CLEC3B	response to stimulus	182	34	26.3	18	2.95	2.95
Csnp_vs_Plasma_UP_exclude_nMag_UP	BP	GO:0061041	HRG,APOE,F2,PLEK,F12,THBS1,VTN,KRT1,PLG	regulation of wound healing	15	9	2.17	4	4.54	2.95
Csnp_vs_Plasma_UP_exclude_nMag_UP	BP	GO:0065007	THBS1,KRT1,F2,APOE,ANG,F12,HRG,TPM1,GSN,APOB,FGA,FGB,FGG,FN1,SERPIND1,PF4,PLG,PLEK,MMRN1,SERPINA10,C1QB,C1QC,C4A,C4B,CFHR1,CLEC3B,VTN,ITIH4,OTOF,FBLN1,NOL8,APOL1,DEFA1B,PGLYRP2,PRG4	biological regulation	193	35	27.89	19	2.87	2.87
Csnp_vs_Plasma_UP_exclude_nMag_UP	BP	GO:0050819	APOE,F2,VTN,F12,HRG,KRT1,PLG,THBS1	negative regulation of coagulation	13	8	1.88	5	4.15	2.8
Csnp_vs_Plasma_UP_exclude_nMag_UP	BP	GO:1900047	APOE,F2,VTN,F12,HRG,KRT1,PLG,THBS1	negative regulation of hemostasis	13	8	1.88	6	4.15	2.8
Csnp_vs_Plasma_UP_exclude_nMag_UP	BP	GO:0032501	CLEC3B,ANG,FN1,HRG,APOB,TPM1,APOE,THBS1,PLEK,F2,F12,FGA,FGB,FGG,SERPIND1,PF4,PLG,MMRN1,SERPINA10,FBLN1,OTOF,GSN,VTN,KRT10,C1QC,PGLYRP2,KRT1,PRG4,C1QB	multicellular organismal process	142	29	20.52	21	2.77	2.77
Csnp_vs_Plasma_UP_exclude_nMag_UP	BP	GO:0030195	APOE,VTN,F2,F12,HRG,KRT1,PLG,THBS1	negative regulation of blood coagulation	13	8	1.88	7	4.15	2.57
Csnp_vs_Plasma_UP_exclude_nMag_UP	BP	GO:0044707	CLEC3B,ANG,FN1,HRG,APOB,TPM1,APOE,THBS1,PLEK,F2,F12,FGA,FGB,FGG,SERPIND1,PF4,PLG,MMRN1,SERPINA10,FBLN1,OTOF,GSN,VTN,KRT10,C1QC,PGLYRP2,KRT1,PRG4,C1QB	single-multicellular organism process	139	29	20.09	17	2.98	2.51
Csnp_vs_Plasma_UP_exclude_nMag_UP	BP	GO:0051918	F2,HRG,PLG,THBS1	negative regulation of fibrinolysis	5	4	0.72	20	2.77	2.48
Csnp_vs_Plasma_UP_exclude_nMag_UP	BP	GO:0002376	KRT1,PLEK,THBS1,HRG,C1QB,C1QC,C4A,C4B,CFHR1,PF4,VTN,PRG4,DEFA1B,PGLYRP2,F12,APOL1,APOB,F2,FN1	immune system process	78	19	11.27	28	2.47	2.47
Csnp_vs_Plasma_UP_exclude_nMag_UP	BP	GO:0051174	THBS1,F2,PLEK,APOE,ANG,TPM1,HRG,VTN	regulation of phosphorus metabolic process	37	8	5.35	180	0.857	2.44
Csnp_vs_Plasma_UP_exclude_nMag_UP	BP	GO:0051917	F2,HRG,PLG,THBS1,F12	regulation of fibrinolysis	8	5	1.16	22	2.7	2.36
Csnp_vs_Plasma_UP_exclude_nMag_UP	BP	GO:0042063	GSN,APOE,F2	gliogenesis	7	3	1.01	117	1.19	2.15
Csnp_vs_Plasma_UP_exclude_nMag_UP	BP	GO:0030155	GSN,THBS1,HRG,VTN,PLG,TPM1	regulation of cell adhesion	15	6	2.17	48	1.94	2.14
Csnp_vs_Plasma_UP_exclude_nMag_UP	BP	GO:0032940	FGA,FGB,FGG,FN1,HRG,PF4,PLG,PLEK,THBS1,MMRN1,OTOF,ANG	secretion by cell	50	12	7.23	70	1.49	2.04
Csnp_vs_Plasma_UP_exclude_nMag_UP	BP	GO:0050820	F2,F12,THBS1,HRG,PLG	positive regulation of coagulation	7	5	1.01	13	3.08	2.04
Csnp_vs_Plasma_UP_exclude_nMag_UP	BP	GO:0072376	KRT1,F12,C1QB,C1QC,C4A,C4B,CFHR1,F2,VTN	protein activation cascade	26	9	3.76	36	2.27	2.04
Csnp_vs_Plasma_UP_exclude_nMag_UP	BP	GO:1900048	F2,F12,THBS1,HRG,PLG	positive regulation of hemostasis	7	5	1.01	14	3.08	2.04
Csnp_vs_Plasma_UP_exclude_nMag_UP	MF	GO:0097367	ANG,APOB,APOE,FN1,SERPIND1,HRG,PF4,THBS1,CLEC3B,VTN,SERPINA10,PGLYRP2	carbohydrate derivative binding	22	12	2.93	1	5.96	6.1
Csnp_vs_Plasma_UP_exclude_nMag_UP	MF	GO:0008201	ANG,APOB,APOE,FN1,SERPIND1,HRG,PF4,THBS1,CLEC3B,VTN,SERPINA10	heparin binding	21	11	2.79	3	5.2	5.7
Csnp_vs_Plasma_UP_exclude_nMag_UP	MF	GO:1901681	ANG,APOB,APOE,FN1,SERPIND1,HRG,PF4,THBS1,CLEC3B,VTN,SERPINA10	sulfur compound binding	21	11	2.79	4	5.2	5.31
Csnp_vs_Plasma_UP_exclude_nMag_UP	MF	GO:0030246	KRT1,CLEC3B,VTN,PRG4	carbohydrate binding	6	4	0.8	5	2.48	2.51
Csnp_vs_Plasma_UP_exclude_nMag_UP	CC	GO:0005576	APOB,APOE,C1QB,C1QC,C4A,C4B,F2,F12,FBLN1,FGA,FGB,FGG,FN1,GSN,SERPIND1,HRG,ITIH4,LYZ,PF4,PLG,PLEK,THBS1,CLEC3B,VTN,APOL1,MMRN1,SERPINA10,PGLYRP2,DEFA1B,ANG,CFHR1,PRG4	extracellular region	126	32	17.53	2	6.85	6.85
Csnp_vs_Plasma_UP_exclude_nMag_UP	CC	GO:0044421	C1QB,C1QC,FGA,FGB,FGG,FN1,THBS1,FBLN1,VTN,ANG,APOB,APOE,C4A,C4B,F2,F12,GSN,CFHR1,LYZ,PF4,PLG,CLEC3B,APOL1,PRG4,DEFA1B	extracellular region part	91	25	12.66	3	5.08	5.08
Csnp_vs_Plasma_UP_exclude_nMag_UP	CC	GO:0005577	FGA,FGB,FGG,FN1,THBS1	fibrinogen complex	5	5	0.7	4	4.39	3.68
Csnp_vs_Plasma_UP_exclude_nMag_UP	CC	GO:0016023	THBS1,APOB,OTOF,FGA,FGB,FGG,FN1,HRG,PF4,PLG,MMRN1,DEFA1B,APOE	cytoplasmic membrane-bounded vesicle	57	13	7.93	17	1.55	3.28
Csnp_vs_Plasma_UP_exclude_nMag_UP	CC	GO:0031983	FGA,FGB,FGG,FN1,HRG,PF4,PLG,THBS1,MMRN1,DEFA1B,APOB,APOE	vesicle lumen	34	12	4.73	5	3.24	3.07
Csnp_vs_Plasma_UP_exclude_nMag_UP	CC	GO:0044433	APOB,OTOF,FGA,FGB,FGG,FN1,HRG,PF4,PLG,THBS1,MMRN1,DEFA1B,APOE	cytoplasmic vesicle part	52	13	7.23	13	1.91	2.93
Csnp_vs_Plasma_UP_exclude_nMag_UP	CC	GO:0031410	THBS1,APOB,OTOF,FGA,FGB,FGG,FN1,HRG,PF4,PLG,MMRN1,DEFA1B,APOE	cytoplasmic vesicle	58	13	8.07	18	1.49	2.84
Csnp_vs_Plasma_UP_exclude_nMag_UP	CC	GO:0031012	FBLN1,FN1,THBS1,CLEC3B,VTN,DEFA1B,C1QB,C1QC,ANG	extracellular matrix	24	9	3.34	9	2.68	2.68
Csnp_vs_Plasma_UP_exclude_nMag_UP	CC	GO:0031982	THBS1,APOB,OTOF,FGA,FGB,FGG,FN1,HRG,PF4,PLG,MMRN1,DEFA1B,GSN,APOE	vesicle	71	14	9.88	27	1.12	2.53
Csnp_vs_Plasma_UP_exclude_nMag_UP	CC	GO:0044420	C1QB,C1QC,FBLN1,FN1,ANG	extracellular matrix part	9	5	1.25	10	2.48	2.48
Csnp_vs_Plasma_UP_exclude_nMag_UP	CC	GO:0005615	ANG,APOB,APOE,C4A,C4B,F2,F12,FBLN1,FGA,FGB,FGG,FN1,GSN,CFHR1,LYZ,PF4,PLG,THBS1,CLEC3B,VTN,APOL1,PRG4,DEFA1B,C1QB	extracellular space	70	24	9.74	1	7.01	2.3
Csnp_vs_Plasma_UP_exclude_nMag_UP	CC	GO:0043233	CLEC3B,ANG,NOL8,APOB,F2,DEFA1B,FGA,FGB,FGG,FN1,HRG,PF4,PLG,THBS1,MMRN1,APOE	organelle lumen	78	16	10.85	19	1.42	2.26
Csnp_vs_Plasma_UP_exclude_nMag_UP	CC	GO:0060205	FGA,FGB,FGG,FN1,HRG,PF4,PLG,THBS1,MMRN1,DEFA1B,APOB,APOE	cytoplasmic membrane-bounded vesicle lumen	34	12	4.73	6	3.24	2.26
Csnp_vs_Plasma_UP_exclude_nMag_UP	CC	GO:0005886	APOB,APOE,C4A,C4B,F2,F12,FGA,FGB,FGG,HRG,ITIH4,KRT1,PLG,THBS1,OTOF,FN1,PLEK,TPM1,VTN	plasma membrane	102	19	14.19	25	1.23	2.16
Csnp_vs_Plasma_UP_exclude_nMag_UP	BP	GO:0030307	F2,NOL8,APOE	positive regulation of cell growth	6	3	0.59	3	1.87	2.51
Csnp_vs_Plasma_UP_exclude_nMag_UP	BP	GO:0065007	F2,APOE,F12,TPM1,APOB,FGA,FGB,FGG,FN1,SERPIND1,PLG,SERPINA10,C1QB,C4A,C4B,CFHR1,CLEC3B,ITIH4,OTOF,FBLN1,NOL8,APOL1,PGLYRP2,PRG4	biological regulation	193	24	18.85	2	2.24	2.24
Csnp_vs_Plasma_UP_exclude_nMag_UP	MF	GO:0008201	APOB,APOE,FN1,SERPIND1,CLEC3B,SERPINA10	heparin binding	21	6	2.03	4	2.06	3
Csnp_vs_Plasma_UP_exclude_nMag_UP	MF	GO:0097367	APOB,APOE,FN1,SERPIND1,CLEC3B,SERPINA10,PGLYRP2	carbohydrate derivative binding	22	7	2.13	1	2.68	2.74
Csnp_vs_Plasma_UP_exclude_nMag_UP	MF	GO:1901681	APOB,APOE,FN1,SERPIND1,CLEC3B,SERPINA10	sulfur compound binding	21	6	2.03	5	2.06	2.1
Csnp_vs_Plasma_UP_exclude_nMag_UP	CC	GO:0005576	APOB,APOE,C1QB,C4A,C4B,F2,F12,FBLN1,FGA,FGB,FGG,FN1,SERPIND1,ITIH4,LYZ,PLG,CLEC3B,APOL1,SERPINA10,PGLYRP2,CFHR1,PRG4	extracellular region	126	22	11.84	2	4.92	4.92
Csnp_vs_Plasma_UP_exclude_nMag_UP	CC	GO:0044421	C1QB,FGA,FGB,FGG,FN1,FBLN1,APOB,APOE,C4A,C4B,F2,F12,CFHR1,LYZ,PLG,CLEC3B,APOL1,PRG4	extracellular region part	91	18	8.55	3	4.24	4.24
Csnp_vs_Plasma_UP_exclude_nMag_UP	CC	GO:0005577	FGA,FGB,FGG,FN1	fibrinogen complex	5	4	0.47	4	3.54	2.96
Csnp_vs_Plasma_UP_exclude_nMag_UP	CC	GO:0071944	APOB,APOE,C4A,C4B,F2,F12,FGA,FGB,FGG,ITIH4,PLG,OTOF,FN1,TPM1	cell periphery	106	14	9.96	17	1.18	2.8
Csnp_vs_Plasma_UP_exclude_nMag_UP	CC	GO:0005886	APOB,APOE,C4A,C4B,F2,F12,FGA,FGB,FGG,ITIH4,PLG,OTOF,FN1,TPM1	plasma membrane	102	14	9.59	15	1.33	2.74
Csnp_vs_Plasma_UP_exclude_nMag_UP	CC	GO:0044433	APOB,OTOF,FGA,FGB,FGG,FN1,PLG,APOE	cytoplasmic vesicle part	52	8	4.89	22	1.06	2.33
Csnp_vs_Plasma_UP_exclude_nMag_UP	CC	GO:0005615	APOB,APOE,C4A,C4B,F2,F12,FBLN1,FGA,FGB,FGG,FN1,CFHR1,LYZ,PLG,CLEC3B,APOL1,PRG4,C1QB	extracellular space	70	18	6.58	1	6.22	2.31
Csnp_vs_Plasma_UP_exclude_nMag_UP	CC	GO:0031410	APOB,OTOF,FGA,FGB,FGG,FN1,PLG,APOE	cytoplasmic vesicle	58	8	5.45	29	0.828	2.28
Csnp_vs_Plasma_UP_exclude_nMag_UP	CC	GO:0016023	APOB,OTOF,FGA,FGB,FGG,FN1,PLG,APOE	cytoplasmic membrane-bounded vesicle	57	8	5.36	28	0.863	2.1
NMag_vs_Plasma_UP_exclude_Csnp_UP	BP	GO:0001775	MYH9,AZU1,YWHAZ,HRG,PLEK,ACTN1,ALDOA,CFL1,F5,FLNA,GNAI2,GP1BB,GP9,ITGA2B,ITGB3,KNG1,PECAM1,PF4,PFN1,PPBP,PPIA,RAP1B,THBS1,TLN1,TUBA4A,VCL,WDR1,MMRN1,ITGB1,B2M,FERMT3	cell activation	60	31	14.06	1	7.6	5.54
NMag_vs_Plasma_UP_exclude_Csnp_UP	BP	GO:0065008	ITGB1,YWHAZ,KNG1,GSN,ACTB,ACTN1,ALDOA,CAPZA2,CFL1,F5,F11,FLNA,GNAI2,GP1BB,GP9,HBB,HRG,ITGA2B,ITGB3,KLKB1,PECAM1,PF4,PFN1,PLEK,PPBP,PPIA,RAP1B,THBS1,TLN1,TUBA4A,VCL,WDR1,MMRN1,SH3BGRL3,SLC4A1,HSPA8,MYH9,DEFA1B,S100A8,LTF,ANG,AZU1,YWHAB,FERMT3	regulation of biological quality	118	44	27.66	10	5.96	4.6
NMag_vs_Plasma_UP_exclude_Csnp_UP	BP	GO:0032501	LTF,ANG,HRG,MYH9,HDAC7,ITGB1,CFL1,S100A8,FLNA,PFN1,THBS1,PLEK,YWHAZ,KNG1,TLN1,TPM4,VCL,ACTB,ACTN1,ALDOA,CAPZA2,F5,F11,GNAI2,GP1BB,GP9,HBB,ITGA2B,ITGB3,KLKB1,PECAM1,PF4,PPBP,PPIA,RAP1B,TUBA4A,WDR1,MMRN1,HSPA8,RAB10,YWHAB,AZU1,GSN,C1QC,B2M,CAT,FERMT3	multicellular organismal process	142	47	33.28	16	4.55	4.55
NMag_vs_Plasma_UP_exclude_Csnp_UP	BP	GO:0032940	YWHAZ,ACTN1,ALDOA,CFL1,F5,FLNA,HRG,ITGA2B,ITGB3,KNG1,PECAM1,PF4,PFN1,PLEK,PPBP,PPIA,THBS1,TLN1,TUBA4A,VCL,WDR1,MMRN1,SNAP23,HSPA8,RAP1B,ANG	secretion by cell	50	26	11.72	8	6.19	4.51
NMag_vs_Plasma_UP_exclude_Csnp_UP	BP	GO:0051234	YWHAZ,ACTN1,ALDOA,CFL1,F5,FLNA,HRG,ITGA2B,ITGB3,KNG1,PECAM1,PF4,PFN1,PLEK,PPBP,PPIA,THBS1,TLN1,TUBA4A,VCL,WDR1,MMRN1,GSN,RAB10,SNAP23,YWHAB,SLC4A1,LTF,HSPA8,RAP1B,SLC2A3,MYH9,HBB,ITGB1,ACTB,ANG,AZU1,GNAI2	establishment of localization	104	38	24.38	19	4.36	4.36
NMag_vs_Plasma_UP_exclude_Csnp_UP	BP	GO:0022610	THBS1,F5,GP1BB,GP9,ITGA2B,ITGB3,PECAM1,TLN1,VCL,MMRN1,ITGB1,MSN,FERMT3,HRG,KNG1,MYH9,GSN,AZU1,ACTN1,S100A8,PLEK	biological adhesion	43	21	10.08	20	4.29	4.29
NMag_vs_Plasma_UP_exclude_Csnp_UP	BP	GO:0042060	ITGB3,S100A8,ACTB,ACTN1,ALDOA,CAPZA2,CFL1,F5,F11,FLNA,GNAI2,GP1BB,GP9,HBB,HRG,ITGA2B,ITGB1,KLKB1,KNG1,PECAM1,PF4,PFN1,PLEK,PPBP,PPIA,RAP1B,THBS1,TLN1,TUBA4A,VCL,YWHAZ,WDR1,MMRN1,GSN,FERMT3	wound healing	74	35	17.34	2	7.47	4.13
NMag_vs_Plasma_UP_exclude_Csnp_UP	BP	GO:0044765	YWHAZ,ACTN1,ALDOA,CFL1,F5,FLNA,HRG,ITGA2B,ITGB3,KNG1,PECAM1,PF4,PFN1,PLEK,PPBP,PPIA,THBS1,TLN1,TUBA4A,VCL,WDR1,MMRN1,YWHAB,SLC4A1,LTF,SNAP23,HSPA8,RAB10,RAP1B,SLC2A3,HBB,ITGB1,ACTB,ANG,AZU1,GNAI2	single-organism transport	92	36	21.56	15	4.92	4.07
NMag_vs_Plasma_UP_exclude_Csnp_UP	BP	GO:0044763	ITGB1,TUBA4A,MASTL,YWHAB,GNAI2,THBS1,MYH9,CFL1,ANG,HDAC7,AZU1,FLNA,PLEK,S100A8,YWHAZ,ACTN1,ALDOA,F5,HRG,ITGA2B,ITGB3,KNG1,PECAM1,PF4,PFN1,PPBP,PPIA,TLN1,VCL,WDR1,MMRN1,HSPA8,HIST1H2BK,GSN,CAPZA2,GP1BB,GP9,SNAP23,SH3BGRL3,SLC4A1,RAB10,ACTB,MSN,TPM4,FERMT3,RAP1B,CAT,PKM,HBB,B2M,KLKB1,ENO1,C1QC,LTF,LDHA,TUBB1,SLC2A3	single-organism cellular process	202	57	47.34	28	3.85	4.04
NMag_vs_Plasma_UP_exclude_Csnp_UP	BP	GO:0051179	CFL1,ITGB1,S100A8,YWHAZ,ACTN1,ALDOA,F5,FLNA,HRG,ITGA2B,ITGB3,KNG1,PECAM1,PF4,PFN1,PLEK,PPBP,PPIA,THBS1,TLN1,TUBA4A,VCL,WDR1,MMRN1,GSN,RAB10,SNAP23,YWHAB,SLC4A1,LTF,HSPA8,RAP1B,AZU1,SLC2A3,MYH9,HBB,ANG,ACTB,MSN,GNAI2,HDAC7	localization	122	41	28.59	33	3.7	3.7
NMag_vs_Plasma_UP_exclude_Csnp_UP	BP	GO:0050878	KNG1,ACTB,ACTN1,ALDOA,CAPZA2,CFL1,F5,F11,FLNA,GNAI2,GP1BB,GP9,HBB,HRG,ITGA2B,ITGB1,ITGB3,KLKB1,PECAM1,PF4,PFN1,PLEK,PPBP,PPIA,RAP1B,THBS1,TLN1,TUBA4A,VCL,YWHAZ,WDR1,MMRN1,FERMT3	regulation of body fluid levels	71	33	16.64	7	6.64	3.64
NMag_vs_Plasma_UP_exclude_Csnp_UP	BP	GO:0044707	LTF,ANG,HRG,MYH9,HDAC7,ITGB1,CFL1,S100A8,FLNA,PFN1,THBS1,PLEK,YWHAZ,KNG1,TLN1,TPM4,VCL,ACTB,ACTN1,ALDOA,CAPZA2,F5,F11,GNAI2,GP1BB,GP9,HBB,ITGA2B,ITGB3,KLKB1,PECAM1,PF4,PPBP,PPIA,RAP1B,TUBA4A,WDR1,MMRN1,HSPA8,RAB10,YWHAB,AZU1,GSN,C1QC,B2M,CAT,FERMT3	single-multicellular organism process	139	47	32.58	14	4.92	3.62
NMag_vs_Plasma_UP_exclude_Csnp_UP	BP	GO:0034330	TLN1,HDAC7,ITGB3,ACTB,ACTN1,FLNA,ITGB1,VCL,HRG,THBS1,RAP1B	cell junction organization	16	11	3.75	25	4.06	3.28
NMag_vs_Plasma_UP_exclude_Csnp_UP	BP	GO:0040011	CFL1,ITGB1,S100A8,HRG,DEFA1B,ACTB,HSPA8,ITGA2B,ITGB3,MYH9,TLN1,YWHAB,AZU1,THBS1,ANG,PPIA,VCL,PPBP,PF4,MSN,PECAM1,HDAC7	locomotion	52	22	12.19	36	3.28	3.28
NMag_vs_Plasma_UP_exclude_Csnp_UP	BP	GO:0050817	ACTB,ACTN1,ALDOA,CAPZA2,CFL1,F5,F11,FLNA,GNAI2,GP1BB,GP9,HBB,HRG,ITGA2B,ITGB1,ITGB3,KLKB1,KNG1,PECAM1,PF4,PFN1,PLEK,PPBP,PPIA,RAP1B,THBS1,TLN1,TUBA4A,VCL,YWHAZ,WDR1,MMRN1,FERMT3	coagulation	70	33	16.41	3	6.85	3.15
NMag_vs_Plasma_UP_exclude_Csnp_UP	BP	GO:0071840	MYH9,FLNA,HIST1H2BK,ACTN1,GSN,CFL1,CAPZA2,PFN1,YWHAZ,SNAP23,ALDOA,TLN1,HDAC7,ITGB3,MASTL,RAB10,ACTB,HSPA8,ITGA2B,ITGB1,YWHAB,ANG,HRG,PPIA,KLKB1,PLEK,VCL,THBS1,S100A8,ENO1,FERMT3,STOM,AZU1,CAT,TUBB1,TUBA4A,HBB,LTF,RAP1B	cellular component organization or biogenesis	119	39	27.89	39	3.08	3.08
NMag_vs_Plasma_UP_exclude_Csnp_UP	BP	GO:0007155	F5,GP1BB,GP9,ITGA2B,ITGB3,PECAM1,THBS1,TLN1,VCL,MMRN1,ITGB1,MSN,FERMT3,HRG,KNG1,MYH9,GSN,AZU1,ACTN1,S100A8,PLEK	cell adhesion	43	21	10.08	21	4.29	3.01
NMag_vs_Plasma_UP_exclude_Csnp_UP	BP	GO:0006935	HRG,DEFA1B,ACTB,CFL1,HSPA8,ITGA2B,ITGB1,ITGB3,MYH9,TLN1,YWHAB,THBS1,PPBP,S100A8,PF4,AZU1	chemotaxis	30	16	7.03	29	3.85	2.92
NMag_vs_Plasma_UP_exclude_Csnp_UP	BP	GO:0051641	YWHAZ,ACTN1,ALDOA,CFL1,F5,FLNA,HRG,ITGA2B,ITGB3,KNG1,PECAM1,PF4,PFN1,PLEK,PPBP,PPIA,THBS1,TLN1,TUBA4A,VCL,WDR1,MMRN1,SNAP23,YWHAB,HSPA8,RAB10,RAP1B,ITGB1,ANG,MYH9	cellular localization	75	30	17.58	24	4.07	2.64
NMag_vs_Plasma_UP_exclude_Csnp_UP	BP	GO:0030030	PLEK,RAB10,ACTB,CFL1,HSPA8,ITGA2B,ITGB1,ITGB3,MYH9,TLN1,YWHAB,FLNA,HRG,VCL,GSN	cell projection organization	29	15	6.8	35	3.41	2.48
NMag_vs_Plasma_UP_exclude_Csnp_UP	BP	GO:0050896	YWHAB,GNAI2,THBS1,CAT,ANG,B2M,S100A8,KLKB1,YWHAZ,HRG,HSPA8,LTF,PPBP,HIST1H2BK,DEFA1B,CFL1,ENO1,ACTB,ACTN1,ALDOA,CAPZA2,F5,F11,FLNA,GP1BB,GP9,HBB,ITGA2B,ITGB1,ITGB3,KNG1,PECAM1,PF4,PFN1,PLEK,PPIA,RAP1B,TLN1,TUBA4A,VCL,WDR1,MMRN1,C1QC,AZU1,MASTL,HDAC7,MYH9,RAB10,GSN,LDHA,FERMT3	response to stimulus	182	51	42.66	54	2.39	2.39
NMag_vs_Plasma_UP_exclude_Csnp_UP	BP	GO:0009889	ENO1,HDAC7,GNAI2,PLEK,THBS1,HSPA8,YWHAB,ANG,CAT,AZU1,FLNA,PF4,HBB,ITGB3,PFN1,LTF,S100A8	regulation of biosynthetic process	55	17	12.89	238	1	2.34
NMag_vs_Plasma_UP_exclude_Csnp_UP	BP	GO:0030029	ACTN1,GSN,CFL1,CAPZA2,PFN1,ALDOA,MYH9,ANG,TPM4,PLEK,TLN1,FLNA,HRG,ITGB1	actin filament-based process	27	14	6.33	37	3.2	2.33
NMag_vs_Plasma_UP_exclude_Csnp_UP	BP	GO:0045860	GNAI2,YWHAB,THBS1,TLN1,ITGB3,ANG,LTF	positive regulation of protein kinase activity	11	7	2.58	55	2.37	2.22
NMag_vs_Plasma_UP_exclude_Csnp_UP	BP	GO:0006950	CAT,ANG,THBS1,S100A8,KLKB1,YWHAZ,HSPA8,LTF,PPBP,HIST1H2BK,DEFA1B,HRG,ACTB,ACTN1,ALDOA,CAPZA2,CFL1,F5,F11,FLNA,GNAI2,GP1BB,GP9,HBB,ITGA2B,ITGB1,ITGB3,KNG1,PECAM1,PF4,PFN1,PLEK,PPIA,RAP1B,TLN1,TUBA4A,VCL,WDR1,MMRN1,AZU1,MASTL,GSN,B2M,C1QC,YWHAB,FERMT3	response to stress	141	46	33.05	23	4.1	2.18
NMag_vs_Plasma_UP_exclude_Csnp_UP	BP	GO:0006928	ACTB,CAPZA2,MSN,TLN1,TPM4,VCL,CFL1,ITGB1,S100A8,HSPA8,ITGA2B,ITGB3,MYH9,YWHAB,AZU1,THBS1,ANG,PPBP,PF4,HRG,PECAM1,PPIA,ACTN1,HDAC7	cellular component movement	58	24	13.59	34	3.41	2.12
NMag_vs_Plasma_UP_exclude_Csnp_UP	BP	GO:0046903	YWHAZ,ACTN1,ALDOA,CFL1,F5,FLNA,HRG,ITGA2B,ITGB3,KNG1,PECAM1,PF4,PFN1,PLEK,PPBP,PPIA,THBS1,TLN1,TUBA4A,VCL,WDR1,MMRN1,SNAP23,HSPA8,RAP1B,ANG	secretion	51	26	11.95	9	5.96	2.09
NMag_vs_Plasma_UP_exclude_Csnp_UP	BP	GO:0016192	GSN,RAB10,YWHAZ,ACTN1,ALDOA,CFL1,F5,FLNA,HRG,ITGA2B,ITGB3,KNG1,PECAM1,PF4,PFN1,PLEK,PPBP,PPIA,THBS1,TLN1,TUBA4A,VCL,WDR1,MMRN1,SNAP23,HSPA8,ACTB,ITGB1,AZU1	vesicle-mediated transport	62	29	14.53	11	5.7	2.06
NMag_vs_Plasma_UP_exclude_Csnp_UP	BP	GO:0032680	LTF,PF4,AZU1,THBS1	regulation of tumor necrosis factor production	5	4	1.17	79	1.94	2.01
NMag_vs_Plasma_UP_exclude_Csnp_UP	MF	GO:0008092	ALDOA,MSN,ANG,CAPZA2,CFL1,GSN,ITGB1,MYH9,PFN1,SLC4A1,TLN1,TPM4,VCL,WDR1,ACTN1,FLNA,S100A8,ACTB,RAB10	cytoskeletal protein binding	38	19	8.73	2	4.21	2.92
NMag_vs_Plasma_UP_exclude_Csnp_UP	CC	GO:0030054	PECAM1,SNAP23,WDR1,FERMT3,RAP1B,TLN1,VCL,MYH9,ACTN1,ITGA2B,ITGB1,ITGB3,MSN	cell junction	19	13	4.43	4	4.77	4.77
NMag_vs_Plasma_UP_exclude_Csnp_UP	CC	GO:0031982	ITGB1,LTF,THBS1,B2M,YWHAB,YWHAZ,RAB10,ITGA2B,ITGB3,PECAM1,ACTN1,ALDOA,F5,HRG,KNG1,PF4,PPBP,MMRN1,DEFA1B,STOM,HSPA8,SNAP23,AZU1,ACTB,ENO1,FLNA,GSN,MSN,MYH9,PKM,TLN1,HBB	vesicle	71	32	16.55	2	5.92	4.31
NMag_vs_Plasma_UP_exclude_Csnp_UP	CC	GO:0043230	ACTB,ACTN1,ALDOA,ENO1,STOM,FLNA,GSN,HSPA8,MSN,MYH9,PKM,THBS1,TLN1,YWHAB,YWHAZ	extracellular organelle	24	15	5.59	5	4.77	4.28
NMag_vs_Plasma_UP_exclude_Csnp_UP	CC	GO:0065010	ACTB,ACTN1,ALDOA,ENO1,STOM,FLNA,GSN,HSPA8,MSN,MYH9,PKM,THBS1,TLN1,YWHAB,YWHAZ	extracellular membrane-bounded organelle	24	15	5.59	6	4.77	4.14
NMag_vs_Plasma_UP_exclude_Csnp_UP	CC	GO:0042995	ACTN1,WDR1,FERMT3,GSN,ITGB1,MYH9,TLN1,MSN,LDHA,PKM,PFN1,SNAP23,ACTB,ANG,CFL1,ITGB3,PLEK,RAB10	cell projection	32	18	7.46	3	4.8	4
NMag_vs_Plasma_UP_exclude_Csnp_UP	CC	GO:0031252	MYH9,YWHAZ,ACTN1,GSN,ITGB1,TLN1,CFL1,ITGB3,PLEK	cell leading edge	12	9	2.8	9	3.82	3.39
NMag_vs_Plasma_UP_exclude_Csnp_UP	CC	GO:0071944	ACTN1,B2M,CAT,ENO1,F5,F11,FLNA,GNAI2,GP1BB,GP9,HRG,HSPA8,ITGA2B,ITGB1,ITGB3,KLKB1,KNG1,MSN,MYH9,PECAM1,PKM,RAP1B,S100A8,SLC2A3,SLC4A1,TLN1,SDPR,SNAP23,RAB10,C6orf25,TUBB1,STOM,THBS1,ACTB,CAPZA2,TPM4,CFL1,PLEK,VCL	cell periphery	106	39	24.71	8	4.6	3.14
NMag_vs_Plasma_UP_exclude_Csnp_UP	CC	GO:0005623	ENO1,ACTN1,B2M,CAT,F5,F11,FLNA,GNAI2,GP1BB,GP9,HRG,HSPA8,ITGA2B,ITGB1,ITGB3,KLKB1,KNG1,MSN,MYH9,PECAM1,PKM,RAP1B,S100A8,SLC2A3,SLC4A1,TLN1,SDPR,SNAP23,RAB10,C6orf25,TUBB1,HDAC7,HIST1H2BK,TPM4,GSN,WDR1,FERMT3,ACTB,LDHA,YWHAZ,ALDOA,CAPZA2,HBB,PLEK,PPIA,TUBA4A,VCL,YWHAB,STOM,ANG,CFL1,LTF,PFN1,SH3BGRL3,MASTL,DEFA1B,THBS1,PF4,PPBP,MMRN1,AZU1	cell	232	61	54.08	23	3.1	3.1
NMag_vs_Plasma_UP_exclude_Csnp_UP	CC	GO:0044464	ENO1,ACTN1,B2M,CAT,F5,F11,FLNA,GNAI2,GP1BB,GP9,HRG,HSPA8,ITGA2B,ITGB1,ITGB3,KLKB1,KNG1,MSN,MYH9,PECAM1,PKM,RAP1B,S100A8,SLC2A3,SLC4A1,TLN1,SDPR,SNAP23,RAB10,C6orf25,TUBB1,HDAC7,HIST1H2BK,TPM4,GSN,WDR1,FERMT3,ACTB,LDHA,YWHAZ,ALDOA,CAPZA2,HBB,PLEK,PPIA,TUBA4A,VCL,YWHAB,STOM,ANG,CFL1,LTF,PFN1,SH3BGRL3,MASTL,DEFA1B,THBS1,PF4,PPBP,MMRN1,AZU1	cell part	232	61	54.08	24	3.1	3.1
NMag_vs_Plasma_UP_exclude_Csnp_UP	CC	GO:0016023	ITGB1,LTF,THBS1,B2M,YWHAB,YWHAZ,RAB10,ITGA2B,ITGB3,PECAM1,ACTN1,ALDOA,F5,HRG,KNG1,PF4,PPBP,MMRN1,DEFA1B,STOM,HSPA8,SNAP23,AZU1,HBB	cytoplasmic membrane-bounded vesicle	57	24	13.29	15	3.59	2.85
NMag_vs_Plasma_UP_exclude_Csnp_UP	CC	GO:0005886	ACTN1,B2M,CAT,ENO1,F5,F11,FLNA,GNAI2,GP1BB,GP9,HRG,HSPA8,ITGA2B,ITGB1,ITGB3,KLKB1,KNG1,MSN,MYH9,PECAM1,PKM,RAP1B,S100A8,SLC2A3,SLC4A1,TLN1,SDPR,SNAP23,RAB10,C6orf25,TUBB1,STOM,THBS1,CFL1,PLEK,VCL	plasma membrane	102	36	23.77	16	3.57	2.68
NMag_vs_Plasma_UP_exclude_Csnp_UP	CC	GO:0043226	HDAC7,B2M,HIST1H2BK,ITGB1,MYH9,TPM4,WDR1,FERMT3,CAT,LDHA,PKM,YWHAZ,C6orf25,ACTN1,ANG,CFL1,ENO1,FLNA,GNAI2,HSPA8,ITGB3,LTF,MSN,PFN1,PPIA,SNAP23,SH3BGRL3,MASTL,RAB10,TLN1,SDPR,DEFA1B,THBS1,ACTB,STOM,S100A8,VCL,TUBA4A,TUBB1,CAPZA2,ALDOA,GSN,YWHAB,SLC4A1,ITGA2B,PECAM1,F5,HRG,KNG1,PF4,PPBP,MMRN1,AZU1,HBB	organelle	195	54	45.45	29	2.53	2.53
NMag_vs_Plasma_UP_exclude_Csnp_UP	CC	GO:0044448	RAB10,MYH9,ACTB,CAPZA2,SLC4A1,TPM4,CFL1	cell cortex part	9	7	2.1	20	3.17	2.41
NMag_vs_Plasma_UP_exclude_Csnp_UP	CC	GO:0005576	ACTN1,ALDOA,AZU1,B2M,C1QC,CAPZA2,F5,F11,FLNA,GSN,HBB,HRG,KLKB1,KNG1,LTF,PF4,PLEK,PPBP,PPIA,S100A8,THBS1,TLN1,TUBA4A,VCL,WDR1,MMRN1,DEFA1B,ITGB1,ANG,PECAM1,ACTB,ENO1,STOM,HSPA8,MSN,MYH9,PKM,YWHAB,YWHAZ	extracellular region	126	39	29.37	33	2.4	2.4
NMag_vs_Plasma_UP_exclude_Csnp_UP	CC	GO:0031410	ITGB1,LTF,THBS1,B2M,YWHAB,YWHAZ,RAB10,ITGA2B,ITGB3,PECAM1,ACTN1,ALDOA,F5,HRG,KNG1,PF4,PPBP,MMRN1,DEFA1B,STOM,HSPA8,SNAP23,AZU1,HBB	cytoplasmic vesicle	58	24	13.52	17	3.43	2.32
Plasma_vs_CSNP&nMag_UP	BP	GO:0055085	ALB,CP,TF,APOA2	transmembrane transport	15	4	1	13	1.93	2.33
Plasma_vs_CSNP&nMag_UP	BP	GO:0006954	ORM1,APOA2,APCS,HP,SERPINA1,CFB,CFH,SERPINC1	inflammatory response	39	8	2.59	7	2.9	2.18
Plasma_vs_CSNP&nMag_UP	BP	GO:0019725	CP,HP,HPX,TF	cellular homeostasis	18	4	1.2	27	1.64	2.18
Plasma_vs_CSNP&nMag_UP	BP	GO:0002440	HPX,APOA2,RBP4	production of molecular mediator of immune response	6	3	0.4	9	2.36	2.09
Plasma_vs_CSNP&nMag_UP	BP	GO:0002682	ORM1,HPX,APOA2,CFB,CFH,AMBP,RBP4	regulation of immune system process	47	7	3.12	25	1.69	2.08
Plasma_vs_CSNP&nMag_UP	CC	GO:0005576	A1BG,ALB,AMBP,APCS,APOA2,SERPINC1,CFB,CP,GC,CFH,HP,HPX,ORM1,SERPINA1,RBP4,TF	extracellular region	126	16	8.05	2	4.42	4.42
Plasma_vs_CSNP&nMag_UP	CC	GO:0044421	SERPINA1,ALB,AMBP,APCS,SERPINC1,CP,GC,CFH,HP,HPX,ORM1,RBP4,APOA2	extracellular region part	91	13	5.82	3	3.52	3.52
