# Supplementary material for: Proteomics Analysis Reveals Distinct Corona Composition on Magnetic Nanoparticles with Different Surface Coatings: Implications for Interactions with Primary Human Macrophages
Source: PLoS One. 2015 Oct 7;10(10):e0129008. doi: 10.1371/journal.pone.0129008 (PMC4596693; doi:10.1371/journal.pone.0129008)
Supplement: S9 Table — (XLSX) [file pone.0129008.s015.xlsx]

## Sheet: S9_Table
# S9_Table. Gene lists used in the gene ontology and KEGG pathway overrepresentation analyses using Uniprot identifiers
#
Cluster1	Cluster2	Cluster3-4	Cluster5	Csnp_vs_Plasma_UP_exclude_nMag_UP	NMag_vs_Plasma_UP_exclude_Csnp_UP	Plasma_vs_CSNP&nMag_UP
P01042	P01024	P00738	A6NMB1	P07996	P07996	P00748
P01617	P02647	P00751	P00734	P00748	P08514	Q03591
P01871	P02649	P01009	P00747	P02776	P02788	P23142
P02775	P02671	P01857	P00748	P06396	P02776	P05452
P02788	P02675	P01860	P01877	Q03591	P06396	P02746
P03952	P02679	P02768	P02747	P59665	Q9Y490	P02649
P05106	P02751	P02787	P02776	P23142	P59665	Q14624
P08514	P02790	P01023	P03950	P05452	P35579	P05546
P08567	P04114	P01620	P04004	P02746	P21333	P02751
P13224	P0C0L4	P01765	P04196	P02649	P60709	P61626
P14770		P01766	P07996	Q13201	Q13201	Q96PD5
P18206		P01834	P0CG04	P04196	P04196	P02675
P21333		P01859	P10909	Q14624	P02747	P09493
P60709		P01861	P59665	P05546	P03950	O14791
P67936		P01876	Q03591	P02747	P03952	P00734
P68871		P04433	Q76FK4	P02751	P01042	P04114
Q86UX7		P69905	Q9HC10	P04264	P13224	Q9UK55
Q8WUI4				P03950	P08567	P02671
Q96GX5				P61626	P04075	Q92954
Q9Y490				Q96PD5	P18206	P02679
				P08567	P03951	P00747
				P13645	P26038	P0C0L4
				P02675	Q96GX5	Q76FK4
				P09493	P07737	Q9HC10
				O14791	P05106
				P00734	P14770
				P04114	P12814
				Q9UK55	P02730
				P02671	P02775
				Q92954	P63104
				P02679	P61224
				P04004	P68871
				P00747	P61026
				P0C0L4	Q86UX7
				Q76FK4	P12259
				Q9HC10	P11169
					Q9H4B7
					P68366
					P31946
					O95866
					P27105
					P04899
					P00338
					P05556
					P47755
					P14618
					P62937
					Q9H299
					P61769
					P11142
					P67936
					P06733
					P04040
					O60814
					P16284
					P07359
					Q8WUI4
					P23528
					P20160
					O00161
					P01605
					P05109
					O75083
					O95810
